# Supplementary material for: Phylogenomic analysis expands the known repertoire of single-stranded DNA viruses in benthic zones of the South Indian Ocean
Source: ISME Commun. 2024 May 1;4(1):ycae065. doi: 10.1093/ismeco/ycae065 (PMC11128263; doi:10.1093/ismeco/ycae065)
Supplement: Supplementary_Tables_S1-S8_ycae065 [file supplementary_tables_s1-s8_ycae065.xlsx]

## Sheet: Table S1
Grid Number	Sampling Date	Longitude (°E)	Latitude (°S)	Depth (m)	Salinity (PSU)	Temperature (°C)	Oxygen (ml/L)
CR1	2016-05-01	28405	-42999	4674057	346723	0,373	4571
CR9	2016-05-01	24350	-37500	4342052	347368	1234	4509
CR10	2016-05-01	24040	-36997	4425859	347376	1265	4500

## Sheet: Table S2 (virfinder checkv)
Contig_id	Contig_length	Provirus	Proviral_length	Gene_count	Viral_genes	Host_genes	Checkv_quality	Miuvig_quality	Completeness	Completeness_method	Contamination	kmer_freq	Warning/error messages
CR11_NODE_116_length_6381_cov_38_275530	6381	No	NA	18	0	0	Complete	High-quality	100.0	DTR (high-confidence)	0.0	1.5	no viral genes detected; high kmer_freq may indicate large duplication
CR11_NODE_213_length_4843_cov_19_515664	4843	No	NA	5	1	0	Complete	High-quality	100.0	DTR (high-confidence)	0.0	1.0
CR11_NODE_240_length_4615_cov_6_988816	4615	No	NA	7	5	0	Complete	High-quality	100.0	DTR (high-confidence)	0.0	1.0
CR11_NODE_249_length_4543_cov_28_918895	4543	No	NA	7	6	0	Complete	High-quality	100.0	DTR (high-confidence)	0.0	1.0
CR11_NODE_350_length_4026_cov_40_670864	4026	No	NA	8	2	0	Complete	High-quality	100.0	DTR (medium-confidence)	0.0	1.0
CR11_NODE_371_length_3875_cov_14_717539	3875	No	NA	7	2	0	Complete	High-quality	100.0	DTR (medium-confidence)	0.0	1.0
CR11_NODE_538_length_3128_cov_584_022779	3128	No	NA	3	1	0	Complete	High-quality	100.0	DTR (high-confidence)	0.0	1.0
CR11_NODE_773_length_2658_cov_3_660008	2658	No	NA	4	1	0	Complete	High-quality	100.0	DTR (high-confidence)	0.0	1.0
CR11_NODE_829_length_2586_cov_24_521533	2586	No	NA	5	0	0	Complete	High-quality	100.0	DTR (high-confidence)	0.0	1.0	no viral genes detected
CR11_NODE_893_length_2499_cov_303_158756	2499	No	NA	4	0	0	Complete	High-quality	100.0	DTR (high-confidence)	0.0	1.0	no viral genes detected
CR11_NODE_901_length_2487_cov_396_710115	2487	No	NA	3	0	0	Complete	High-quality	100.0	DTR (high-confidence)	0.0	1.0	no viral genes detected
CR11_NODE_940_length_2442_cov_185_321743	2442	No	NA	4	0	0	Complete	High-quality	100.0	DTR (high-confidence)	0.0	1.0	no viral genes detected
CR11_NODE_961_length_2420_cov_60_128964	2420	No	NA	3	1	0	Complete	High-quality	100.0	DTR (high-confidence)	0.0	1.0
CR11_NODE_986_length_2393_cov_1070_833618	2393	No	NA	3	1	0	Complete	High-quality	100.0	DTR (high-confidence)	0.0	1.0
CR11_NODE_1062_length_2343_cov_808_366259	2343	No	NA	5	0	0	Complete	High-quality	100.0	DTR (high-confidence)	0.0	1.0	no viral genes detected
CR11_NODE_1084_length_2331_cov_147_317663	2331	No	NA	4	0	0	Complete	High-quality	100.0	DTR (high-confidence)	0.0	1.0	no viral genes detected
CR11_NODE_1087_length_2329_cov_15_422603	2329	No	NA	3	0	0	Complete	High-quality	100.0	DTR (high-confidence)	0.0	1.0	no viral genes detected
CR11_NODE_1212_length_2247_cov_247_668339	2247	No	NA	3	3	0	Complete	High-quality	100.0	DTR (high-confidence)	0.0	1.0
CR11_NODE_1345_length_2177_cov_5054_039114	2177	No	NA	3	0	0	Complete	High-quality	100.0	DTR (high-confidence)	0.0	1.0	no viral genes detected
CR11_NODE_1356_length_2170_cov_9_834043	2170	No	NA	2	1	0	Complete	High-quality	100.0	DTR (high-confidence)	0.0	1.0
CR11_NODE_1386_length_2153_cov_22_952812	2153	No	NA	3	1	0	Complete	High-quality	100.0	DTR (high-confidence)	0.0	1.0
CR11_NODE_1483_length_2088_cov_1217_603050	2088	No	NA	2	0	0	Complete	High-quality	100.0	DTR (high-confidence)	0.0	1.0	no viral genes detected
CR11_NODE_1552_length_2048_cov_810_178123	2048	No	NA	3	2	0	Complete	High-quality	100.0	DTR (high-confidence)	0.0	1.0
CR11_NODE_1571_length_2036_cov_624_530035	2036	No	NA	2	2	0	Complete	High-quality	100.0	DTR (high-confidence)	0.0	1.0
CR11_NODE_1580_length_2029_cov_541_111449	2029	No	NA	3	2	0	Complete	High-quality	100.0	DTR (high-confidence)	0.0	1.0
CR11_NODE_1590_length_2022_cov_712_734113	2022	No	NA	4	1	0	Complete	High-quality	100.0	DTR (high-confidence)	0.0	1.0
CR11_NODE_1613_length_2010_cov_484_919693	2010	No	NA	2	0	0	Complete	High-quality	100.0	DTR (high-confidence)	0.0	1.0	no viral genes detected
CR11_NODE_1638_length_1999_cov_93_997942	1999	No	NA	2	1	0	Complete	High-quality	100.0	DTR (high-confidence)	0.0	1.0
CR11_NODE_1742_length_1949_cov_59_023231	1949	No	NA	3	0	0	Complete	High-quality	100.0	DTR (high-confidence)	0.0	1.0	no viral genes detected
CR11_NODE_1764_length_1942_cov_56_629041	1942	No	NA	2	0	0	Complete	High-quality	100.0	DTR (high-confidence)	0.0	1.0	no viral genes detected
CR11_NODE_1856_length_1893_cov_16_874864	1893	No	NA	3	2	0	Complete	High-quality	100.0	DTR (high-confidence)	0.0	1.0
CR11_NODE_1868_length_1887_cov_4_298581	1887	No	NA	3	2	0	Complete	High-quality	100.0	DTR (high-confidence)	0.0	1.0
CR11_NODE_1929_length_1855_cov_96_229444	1855	No	NA	2	0	0	Complete	High-quality	100.0	DTR (high-confidence)	0.0	1.0	no viral genes detected
CR11_NODE_1955_length_1844_cov_104_746786	1844	No	NA	3	1	0	Complete	High-quality	100.0	DTR (medium-confidence)	0.0	1.0
CR11_NODE_1964_length_1840_cov_341_879552	1840	No	NA	4	0	0	Complete	High-quality	100.0	DTR (high-confidence)	0.0	1.0	no viral genes detected
CR11_NODE_2192_length_1750_cov_1524_699115	1750	No	NA	2	0	0	Complete	High-quality	100.0	DTR (high-confidence)	0.0	1.0	no viral genes detected
CR11_NODE_2270_length_1720_cov_74_539940	1720	No	NA	2	1	0	Complete	High-quality	100.0	DTR (high-confidence)	0.0	1.0
CR11_NODE_2282_length_1715_cov_785_237952	1715	No	NA	1	0	0	Complete	High-quality	100.0	DTR (high-confidence)	0.0	1.0	no viral genes detected
CR11_NODE_2289_length_1714_cov_641_946956	1714	No	NA	2	0	0	Complete	High-quality	100.0	DTR (high-confidence)	0.0	1.0	no viral genes detected
CR11_NODE_2362_length_1679_cov_1956_924261	1679	No	NA	3	1	0	Complete	High-quality	100.0	DTR (medium-confidence)	0.0	1.0
CR11_NODE_2387_length_1669_cov_16_146221	1669	No	NA	3	1	0	Complete	High-quality	100.0	DTR (medium-confidence)	0.0	1.0
CR11_NODE_2427_length_1649_cov_549_987453	1649	No	NA	2	0	0	Complete	High-quality	100.0	DTR (high-confidence)	0.0	1.0	no viral genes detected
CR11_NODE_3212_length_1255_cov_8611_630833	1255	No	NA	1	1	0	Complete	High-quality	100.0	DTR (high-confidence)	0.0	1.0
CR12_NODE_327_length_5585_cov_1834_041772	5585	No	NA	8	8	0	Complete	High-quality	100.0	DTR (high-confidence)	0.0	1.5	high kmer_freq may indicate large duplication
CR12_NODE_437_length_4743_cov_6_947739	4743	No	NA	12	0	0	Complete	High-quality	100.0	DTR (high-confidence)	0.0	1.0	no viral genes detected
CR12_NODE_468_length_4606_cov_9_139530	4606	No	NA	12	0	0	Complete	High-quality	100.0	DTR (high-confidence)	0.0	1.0	no viral genes detected
CR12_NODE_509_length_4457_cov_11_398001	4457	No	NA	7	4	0	Complete	High-quality	100.0	DTR (high-confidence)	0.0	1.0
CR12_NODE_539_length_4362_cov_420_777571	4362	No	NA	6	6	0	Complete	High-quality	100.0	DTR (high-confidence)	0.0	1.0
CR12_NODE_549_length_4343_cov_82_188899	4343	No	NA	4	2	0	Complete	High-quality	100.0	DTR (high-confidence)	0.0	1.0
CR12_NODE_555_length_4331_cov_328_177970	4331	No	NA	5	5	0	Complete	High-quality	100.0	DTR (high-confidence)	0.0	1.0
CR12_NODE_576_length_4236_cov_10_680698	4236	No	NA	5	5	0	Complete	High-quality	100.0	DTR (high-confidence)	0.0	1.0
CR12_NODE_584_length_4193_cov_10_499275	4193	No	NA	6	6	0	Complete	High-quality	100.0	DTR (high-confidence)	0.0	1.0
CR12_NODE_592_length_4171_cov_608_512391	4171	No	NA	7	6	0	Complete	High-quality	100.0	DTR (high-confidence)	0.0	1.0
CR12_NODE_714_length_3728_cov_9_742717	3728	No	NA	11	0	0	Complete	High-quality	100.0	DTR (high-confidence)	0.0	1.0	no viral genes detected
CR12_NODE_749_length_3626_cov_108_831140	3626	No	NA	5	1	0	Complete	High-quality	100.0	DTR (high-confidence)	0.0	1.0
CR12_NODE_818_length_3380_cov_339_881805	3380	No	NA	4	1	0	Complete	High-quality	100.0	DTR (high-confidence)	0.0	1.0
CR12_NODE_883_length_3225_cov_39_442902	3225	No	NA	4	1	0	Complete	High-quality	100.0	DTR (high-confidence)	0.0	1.0
CR12_NODE_1058_length_2895_cov_738_127817	2895	No	NA	5	0	0	Complete	High-quality	100.0	DTR (high-confidence)	0.0	1.2	no viral genes detected
CR12_NODE_1143_length_2770_cov_597_746593	2770	No	NA	5	0	0	Complete	High-quality	100.0	DTR (high-confidence)	0.0	1.0	no viral genes detected
CR12_NODE_1224_length_2687_cov_729_479863	2687	No	NA	5	0	0	Complete	High-quality	100.0	DTR (high-confidence)	0.0	1.0	no viral genes detected
CR12_NODE_1482_length_2473_cov_84_425558	2473	No	NA	4	0	0	Complete	High-quality	100.0	DTR (high-confidence)	0.0	1.0	no viral genes detected
CR12_NODE_1599_length_2393_cov_513_131309	2393	No	NA	4	2	0	Complete	High-quality	100.0	DTR (high-confidence)	0.0	1.0
CR12_NODE_1707_length_2334_cov_4540_063186	2334	No	NA	5	0	0	Complete	High-quality	100.0	DTR (high-confidence)	0.0	1.0	no viral genes detected
CR12_NODE_1801_length_2287_cov_20_043459	2287	No	NA	4	0	0	Complete	High-quality	100.0	DTR (high-confidence)	0.0	1.0	no viral genes detected
CR12_NODE_1825_length_2273_cov_65_957619	2273	No	NA	3	0	0	Complete	High-quality	100.0	DTR (high-confidence)	0.0	1.0	no viral genes detected
CR12_NODE_1870_length_2251_cov_115_881603	2251	No	NA	3	0	0	Complete	High-quality	100.0	DTR (high-confidence)	0.0	1.0	no viral genes detected
CR12_NODE_1958_length_2212_cov_297_448308	2212	No	NA	3	0	0	Complete	High-quality	100.0	DTR (high-confidence)	0.0	1.0	no viral genes detected
CR12_NODE_1974_length_2208_cov_35_103576	2208	No	NA	6	0	0	Complete	High-quality	100.0	DTR (high-confidence)	0.0	1.0	no viral genes detected
CR12_NODE_1986_length_2203_cov_23_867784	2203	No	NA	6	0	0	Complete	High-quality	100.0	DTR (high-confidence)	0.0	1.0	no viral genes detected
CR12_NODE_2012_length_2193_cov_67_153414	2193	No	NA	3	1	0	Complete	High-quality	100.0	DTR (high-confidence)	0.0	1.0
CR12_NODE_2043_length_2176_cov_5_486563	2176	No	NA	4	0	0	Complete	High-quality	100.0	DTR (high-confidence)	0.0	1.0	no viral genes detected
CR12_NODE_2122_length_2137_cov_19_316523	2137	No	NA	3	1	0	Complete	High-quality	100.0	DTR (high-confidence)	0.0	1.0
CR12_NODE_2146_length_2127_cov_503_384653	2127	No	NA	3	1	0	Complete	High-quality	100.0	DTR (high-confidence)	0.0	1.0
CR12_NODE_2178_length_2111_cov_802_390564	2111	No	NA	2	0	0	Complete	High-quality	100.0	DTR (high-confidence)	0.0	1.0	no viral genes detected
CR12_NODE_2203_length_2101_cov_103_238025	2101	No	NA	3	3	0	Complete	High-quality	100.0	DTR (high-confidence)	0.0	1.0
CR12_NODE_2237_length_2086_cov_483_701625	2086	No	NA	2	0	0	Complete	High-quality	100.0	DTR (high-confidence)	0.0	1.0	no viral genes detected
CR12_NODE_2242_length_2085_cov_45_929064	2085	No	NA	3	1	0	Complete	High-quality	100.0	DTR (high-confidence)	0.0	1.0
CR12_NODE_2267_length_2075_cov_20_592574	2075	No	NA	2	1	0	Complete	High-quality	100.0	DTR (high-confidence)	0.0	1.0
CR12_NODE_2316_length_2052_cov_35_100651	2052	No	NA	3	0	0	Complete	High-quality	100.0	DTR (high-confidence)	0.0	1.0	no viral genes detected
CR12_NODE_2351_length_2039_cov_190_459677	2039	No	NA	3	0	0	Complete	High-quality	100.0	DTR (high-confidence)	0.0	1.0	no viral genes detected
CR12_NODE_2369_length_2030_cov_593_911392	2030	No	NA	2	2	0	Complete	High-quality	100.0	DTR (high-confidence)	0.0	1.0
CR12_NODE_2373_length_2029_cov_613_037487	2029	No	NA	2	0	0	Complete	High-quality	100.0	DTR (high-confidence)	0.0	1.0	no viral genes detected
CR12_NODE_2395_length_2018_cov_43_535914	2018	No	NA	2	1	0	Complete	High-quality	100.0	DTR (high-confidence)	0.0	1.0
CR12_NODE_2421_length_2009_cov_71_502047	2009	No	NA	2	2	0	Complete	High-quality	100.0	DTR (high-confidence)	0.0	1.0
CR12_NODE_2429_length_2004_cov_22_205233	2004	No	NA	2	1	0	Complete	High-quality	100.0	DTR (high-confidence)	0.0	1.0
CR12_NODE_2431_length_2004_cov_9_523345	2004	No	NA	4	1	0	Complete	High-quality	100.0	DTR (medium-confidence)	0.0	1.0
CR12_NODE_2455_length_1994_cov_568_774110	1994	No	NA	2	2	0	Complete	High-quality	100.0	DTR (high-confidence)	0.0	1.0
CR12_NODE_2578_length_1949_cov_13_154699	1949	No	NA	3	0	0	Complete	High-quality	100.0	DTR (high-confidence)	0.0	1.0	no viral genes detected
CR12_NODE_2614_length_1936_cov_48_895268	1936	No	NA	3	3	0	Complete	High-quality	100.0	DTR (high-confidence)	0.0	1.0
CR12_NODE_2638_length_1922_cov_173_227102	1922	No	NA	3	2	0	Complete	High-quality	100.0	DTR (high-confidence)	0.0	1.0
CR12_NODE_2667_length_1912_cov_187_295100	1912	No	NA	3	2	0	Complete	High-quality	100.0	DTR (medium-confidence)	0.0	1.0
CR12_NODE_2668_length_1912_cov_124_926764	1912	No	NA	2	2	0	Complete	High-quality	100.0	DTR (high-confidence)	0.0	1.0
CR12_NODE_2675_length_1910_cov_175_114286	1910	No	NA	2	2	0	Complete	High-quality	100.0	DTR (high-confidence)	0.0	1.0
CR12_NODE_2732_length_1889_cov_1216_864231	1889	No	NA	2	2	0	Complete	High-quality	100.0	DTR (high-confidence)	0.0	1.0
CR12_NODE_2788_length_1870_cov_61_000551	1870	No	NA	4	1	0	Complete	High-quality	100.0	DTR (high-confidence)	0.0	1.0
CR12_NODE_2922_length_1830_cov_27_132394	1830	No	NA	2	1	0	Complete	High-quality	100.0	DTR (high-confidence)	0.0	1.0
CR12_NODE_2934_length_1826_cov_63_239977	1826	No	NA	1	0	0	Complete	High-quality	100.0	DTR (high-confidence)	0.0	1.0	no viral genes detected
CR12_NODE_2952_length_1817_cov_2340_734393	1817	No	NA	1	0	0	Complete	High-quality	100.0	DTR (high-confidence)	0.0	1.1	no viral genes detected
CR12_NODE_3198_length_1745_cov_15_322485	1745	No	NA	2	1	0	Complete	High-quality	100.0	DTR (medium-confidence)	0.0	1.0
CR12_NODE_3294_length_1721_cov_241_825330	1721	No	NA	3	1	0	Complete	High-quality	100.0	DTR (high-confidence)	0.0	1.0
CR12_NODE_3299_length_1720_cov_225_761562	1720	No	NA	2	1	0	Complete	High-quality	100.0	DTR (high-confidence)	0.0	1.0
CR12_NODE_3318_length_1713_cov_18_345597	1713	No	NA	2	1	0	Complete	High-quality	100.0	DTR (high-confidence)	0.0	1.0
CR12_NODE_3416_length_1679_cov_5052_851601	1679	No	NA	3	1	0	Complete	High-quality	100.0	DTR (high-confidence)	0.0	1.0
CR12_NODE_3417_length_1679_cov_416_438424	1679	No	NA	3	2	0	Complete	High-quality	100.0	DTR (medium-confidence)	0.0	1.0
CR12_NODE_3517_length_1644_cov_3629_251101	1644	No	NA	3	0	0	Complete	High-quality	100.0	DTR (high-confidence)	0.0	1.0	no viral genes detected
CR12_NODE_4760_length_1230_cov_28719_356596	1230	No	NA	1	1	0	Complete	High-quality	100.0	DTR (high-confidence)	0.0	1.0
CR21_NODE_1136_length_5046_cov_40_328792	5046	No	NA	8	2	0	Complete	High-quality	100.0	DTR (medium-confidence)	0.0	1.0
CR21_NODE_1267_length_4765_cov_31_642887	4765	No	NA	9	5	0	Complete	High-quality	100.0	DTR (high-confidence)	0.0	1.0
CR21_NODE_1289_length_4728_cov_9_771881	4728	No	NA	8	6	0	Complete	High-quality	100.0	DTR (high-confidence)	0.0	1.0
CR21_NODE_1308_length_4691_cov_81_034513	4691	No	NA	11	0	0	Complete	High-quality	100.0	DTR (high-confidence)	0.0	1.0	no viral genes detected
CR21_NODE_1319_length_4671_cov_758_863518	4671	No	NA	7	7	0	Complete	High-quality	100.0	DTR (high-confidence)	0.0	1.0
CR21_NODE_1332_length_4647_cov_35_318380	4647	No	NA	12	1	0	Complete	High-quality	100.0	DTR (high-confidence)	0.0	1.0
CR21_NODE_1399_length_4534_cov_136_288681	4534	No	NA	5	2	0	Complete	High-quality	100.0	DTR (high-confidence)	0.0	1.0
CR21_NODE_1417_length_4507_cov_28_966083	4507	No	NA	6	6	0	Complete	High-quality	100.0	DTR (high-confidence)	0.0	1.0
CR21_NODE_1435_length_4473_cov_20_540290	4473	No	NA	6	5	0	Complete	High-quality	100.0	DTR (high-confidence)	0.0	1.0
CR21_NODE_1510_length_4365_cov_5_180046	4365	No	NA	8	0	0	Complete	High-quality	100.0	DTR (high-confidence)	0.0	1.0	no viral genes detected
CR21_NODE_1513_length_4362_cov_231_838170	4362	No	NA	7	6	0	Complete	High-quality	100.0	DTR (high-confidence)	0.0	1.0
CR21_NODE_1632_length_4216_cov_145_997597	4216	No	NA	5	5	0	Complete	High-quality	100.0	DTR (medium-confidence)	0.0	1.0
CR21_NODE_1691_length_4137_cov_7_248163	4137	No	NA	6	6	0	Complete	High-quality	100.0	DTR (high-confidence)	0.0	1.0
CR21_NODE_1707_length_4119_cov_26_707431	4119	No	NA	12	0	0	Complete	High-quality	100.0	DTR (high-confidence)	0.0	1.2	no viral genes detected
CR21_NODE_1857_length_3951_cov_20_405801	3951	No	NA	8	0	0	Complete	High-quality	100.0	DTR (high-confidence)	0.0	1.0	no viral genes detected
CR21_NODE_1919_length_3866_cov_16_284177	3866	No	NA	10	0	0	Complete	High-quality	100.0	DTR (high-confidence)	0.0	1.0	no viral genes detected
CR21_NODE_2284_length_3461_cov_87_100998	3461	No	NA	9	0	0	Complete	High-quality	100.0	DTR (high-confidence)	0.0	1.0	no viral genes detected
CR21_NODE_2287_length_3458_cov_19_838084	3458	No	NA	4	1	0	Complete	High-quality	100.0	DTR (medium-confidence)	0.0	1.0
CR21_NODE_2328_length_3415_cov_292_175298	3415	No	NA	2	1	0	Complete	High-quality	100.0	DTR (medium-confidence)	0.0	1.0
CR21_NODE_2349_length_3397_cov_166_198384	3397	No	NA	7	0	0	Complete	High-quality	100.0	DTR (high-confidence)	0.0	1.0	no viral genes detected
CR21_NODE_2354_length_3392_cov_71_909200	3392	No	NA	7	0	0	Complete	High-quality	100.0	DTR (high-confidence)	0.0	1.0	no viral genes detected
CR21_NODE_2649_length_3158_cov_296_766677	3158	No	NA	4	0	0	Complete	High-quality	100.0	DTR (high-confidence)	0.0	1.2	no viral genes detected
CR21_NODE_2696_length_3129_cov_39_024398	3129	No	NA	1	1	0	Complete	High-quality	100.0	DTR (high-confidence)	0.0	1.0
CR21_NODE_2741_length_3093_cov_1010_585912	3093	No	NA	7	0	0	Complete	High-quality	100.0	DTR (high-confidence)	0.0	1.1	no viral genes detected
CR21_NODE_2850_length_3018_cov_135_393520	3018	No	NA	5	0	0	Complete	High-quality	100.0	DTR (high-confidence)	0.0	1.0	no viral genes detected
CR21_NODE_2880_length_3002_cov_68_122158	3002	No	NA	9	0	0	Complete	High-quality	100.0	DTR (high-confidence)	0.0	1.0	no viral genes detected
CR21_NODE_3015_length_2912_cov_34_224011	2912	No	NA	4	0	0	Complete	High-quality	100.0	DTR (high-confidence)	0.0	1.0	no viral genes detected
CR21_NODE_3198_length_2825_cov_6_055235	2825	No	NA	6	0	0	Complete	High-quality	100.0	DTR (high-confidence)	0.0	1.0	no viral genes detected
CR21_NODE_3372_length_2743_cov_334_875744	2743	No	NA	7	0	0	Complete	High-quality	100.0	DTR (high-confidence)	0.0	1.0	no viral genes detected
CR21_NODE_3454_length_2705_cov_517_147547	2705	No	NA	3	0	0	Complete	High-quality	100.0	DTR (high-confidence)	0.0	1.2	no viral genes detected
CR21_NODE_3532_length_2668_cov_47_592423	2668	No	NA	4	0	0	Complete	High-quality	100.0	DTR (high-confidence)	0.0	1.0	no viral genes detected
CR21_NODE_3551_length_2660_cov_112_697121	2660	No	NA	6	0	0	Complete	High-quality	100.0	DTR (high-confidence)	0.0	1.0	no viral genes detected
CR21_NODE_3696_length_2603_cov_446_060440	2603	No	NA	6	0	0	Complete	High-quality	100.0	DTR (high-confidence)	0.0	1.0	no viral genes detected
CR21_NODE_3759_length_2574_cov_1004_497817	2574	No	NA	3	1	0	Complete	High-quality	100.0	DTR (high-confidence)	0.0	1.0
CR21_NODE_3801_length_2555_cov_113_309200	2555	No	NA	4	0	0	Complete	High-quality	100.0	DTR (high-confidence)	0.0	1.0	no viral genes detected
CR21_NODE_3959_length_2494_cov_82_050841	2494	No	NA	4	0	0	Complete	High-quality	100.0	DTR (high-confidence)	0.0	1.0	no viral genes detected
CR21_NODE_3991_length_2478_cov_124_955014	2478	No	NA	4	0	0	Complete	High-quality	100.0	DTR (high-confidence)	0.0	1.0	no viral genes detected
CR21_NODE_4054_length_2456_cov_360_423990	2456	No	NA	5	0	0	Complete	High-quality	100.0	DTR (high-confidence)	0.0	1.0	no viral genes detected
CR21_NODE_4140_length_2433_cov_256_966779	2433	No	NA	4	0	0	Complete	High-quality	100.0	DTR (high-confidence)	0.0	1.0	no viral genes detected
CR21_NODE_4228_length_2405_cov_272_174043	2405	No	NA	5	0	0	Complete	High-quality	100.0	DTR (high-confidence)	0.0	1.0	no viral genes detected
CR21_NODE_4263_length_2393_cov_1295_317793	2393	No	NA	4	1	0	Complete	High-quality	100.0	DTR (high-confidence)	0.0	1.0
CR21_NODE_4566_length_2309_cov_53_420586	2309	No	NA	4	0	0	Complete	High-quality	100.0	DTR (high-confidence)	0.0	1.0	no viral genes detected
CR21_NODE_4592_length_2304_cov_68_955980	2304	No	NA	2	0	0	Complete	High-quality	100.0	DTR (high-confidence)	0.0	1.0	no viral genes detected
CR21_NODE_4617_length_2298_cov_149_876505	2298	No	NA	3	0	0	Complete	High-quality	100.0	DTR (high-confidence)	0.0	1.0	no viral genes detected
CR21_NODE_4827_length_2244_cov_96_830516	2244	No	NA	4	1	0	Complete	High-quality	100.0	DTR (high-confidence)	0.0	1.0
CR21_NODE_4871_length_2233_cov_16_660698	2233	No	NA	4	0	0	Complete	High-quality	100.0	DTR (high-confidence)	0.0	1.0	no viral genes detected
CR21_NODE_5152_length_2164_cov_47_607397	2164	No	NA	3	1	0	Complete	High-quality	100.0	DTR (high-confidence)	0.0	1.0
CR21_NODE_5343_length_2119_cov_96_470446	2119	No	NA	3	0	0	Complete	High-quality	100.0	DTR (high-confidence)	0.0	1.0	no viral genes detected
CR21_NODE_5395_length_2106_cov_4_748415	2106	No	NA	3	1	0	Complete	High-quality	100.0	DTR (high-confidence)	0.0	1.0
CR21_NODE_5505_length_2080_cov_1115_178765	2080	No	NA	2	1	0	Complete	High-quality	100.0	DTR (high-confidence)	0.0	1.0
CR21_NODE_5568_length_2067_cov_661_049702	2067	No	NA	3	1	0	Complete	High-quality	100.0	DTR (high-confidence)	0.0	1.0
CR21_NODE_5626_length_2054_cov_409_495748	2054	No	NA	2	0	0	Complete	High-quality	100.0	DTR (high-confidence)	0.0	1.0	no viral genes detected
CR21_NODE_5653_length_2048_cov_53_252383	2048	No	NA	3	3	0	Complete	High-quality	100.0	DTR (high-confidence)	0.0	1.0
CR21_NODE_5741_length_2029_cov_184_409321	2029	No	NA	2	0	0	Complete	High-quality	100.0	DTR (high-confidence)	0.0	1.0	no viral genes detected
CR21_NODE_5790_length_2021_cov_52_754832	2021	No	NA	2	2	0	Complete	High-quality	100.0	DTR (high-confidence)	0.0	1.0
CR21_NODE_5801_length_2019_cov_54_980652	2019	No	NA	3	1	0	Complete	High-quality	100.0	DTR (high-confidence)	0.0	1.0
CR21_NODE_6019_length_1972_cov_44_305686	1972	No	NA	2	1	0	Complete	High-quality	100.0	DTR (high-confidence)	0.0	1.0
CR21_NODE_6121_length_1951_cov_503_613397	1951	No	NA	3	0	0	Complete	High-quality	100.0	DTR (high-confidence)	0.0	1.0	no viral genes detected
CR21_NODE_6145_length_1947_cov_245_395349	1947	No	NA	3	3	0	Complete	High-quality	100.0	DTR (high-confidence)	0.0	1.0
CR21_NODE_6210_length_1933_cov_257_497870	1933	No	NA	2	1	0	Complete	High-quality	100.0	DTR (high-confidence)	0.0	1.0
CR21_NODE_6217_length_1932_cov_50_392115	1932	No	NA	3	0	0	Complete	High-quality	100.0	DTR (high-confidence)	0.0	1.0	no viral genes detected
CR21_NODE_6324_length_1915_cov_14_209140	1915	No	NA	2	0	0	Complete	High-quality	100.0	DTR (high-confidence)	0.0	1.0	no viral genes detected
CR21_NODE_6450_length_1893_cov_35_120239	1893	No	NA	3	2	0	Complete	High-quality	100.0	DTR (high-confidence)	0.0	1.0
CR21_NODE_6467_length_1889_cov_148_911668	1889	No	NA	2	2	0	Complete	High-quality	100.0	DTR (high-confidence)	0.0	1.0
CR21_NODE_6494_length_1884_cov_351_349918	1884	No	NA	4	0	0	Complete	High-quality	100.0	DTR (high-confidence)	0.0	1.0	no viral genes detected
CR21_NODE_6530_length_1879_cov_387_791667	1879	No	NA	3	1	0	Complete	High-quality	100.0	DTR (high-confidence)	0.0	1.0
CR21_NODE_6566_length_1873_cov_105_579758	1873	No	NA	2	0	0	Complete	High-quality	100.0	DTR (high-confidence)	0.0	1.0	no viral genes detected
CR21_NODE_6707_length_1852_cov_3_010017	1852	No	NA	3	2	0	Complete	High-quality	100.0	DTR (medium-confidence)	0.0	1.0
CR21_NODE_6819_length_1835_cov_40_578090	1835	No	NA	3	2	0	Complete	High-quality	100.0	DTR (medium-confidence)	0.0	1.0
CR21_NODE_6890_length_1825_cov_1860_248023	1825	No	NA	1	1	0	Complete	High-quality	100.0	DTR (high-confidence)	0.0	1.0
CR21_NODE_7148_length_1788_cov_4_453549	1788	No	NA	3	1	0	Complete	High-quality	100.0	DTR (medium-confidence)	0.0	1.0
CR21_NODE_7215_length_1780_cov_6_500290	1780	No	NA	3	2	0	Complete	High-quality	100.0	DTR (medium-confidence)	0.0	1.0
CR21_NODE_7281_length_1771_cov_6_004662	1771	No	NA	1	0	0	Complete	High-quality	100.0	DTR (high-confidence)	0.0	1.0	no viral genes detected
CR21_NODE_7466_length_1751_cov_54_053656	1751	No	NA	3	3	0	Complete	High-quality	100.0	DTR (medium-confidence)	0.0	1.0
CR21_NODE_7499_length_1746_cov_814_712596	1746	No	NA	2	2	0	Complete	High-quality	100.0	DTR (medium-confidence)	0.0	1.0
CR21_NODE_7526_length_1742_cov_158_002964	1742	No	NA	1	0	0	Complete	High-quality	100.0	DTR (high-confidence)	0.0	1.0	no viral genes detected
CR21_NODE_7885_length_1693_cov_242_158730	1693	No	NA	3	0	0	Complete	High-quality	100.0	DTR (high-confidence)	0.0	1.0	no viral genes detected
CR21_NODE_7991_length_1679_cov_5850_673030	1679	No	NA	2	1	0	Complete	High-quality	100.0	DTR (high-confidence)	0.0	1.0
CR21_NODE_7997_length_1678_cov_24_538509	1678	No	NA	3	1	0	Complete	High-quality	100.0	DTR (high-confidence)	0.0	1.0
CR21_NODE_8150_length_1654_cov_103_788618	1654	No	NA	3	1	0	Complete	High-quality	100.0	DTR (high-confidence)	0.0	1.0
CR21_NODE_8334_length_1629_cov_13_854511	1629	No	NA	3	0	0	Complete	High-quality	100.0	DTR (medium-confidence)	0.0	1.0	no viral genes detected
CR21_NODE_8456_length_1611_cov_111_420951	1611	No	NA	2	0	0	Complete	High-quality	100.0	DTR (high-confidence)	0.0	1.0	no viral genes detected
CR21_NODE_11452_length_1255_cov_16969_406667	1255	No	NA	1	1	0	Complete	High-quality	100.0	DTR (high-confidence)	0.0	1.0
CR22_NODE_402_length_5045_cov_71_890381	5045	No	NA	8	2	0	Complete	High-quality	100.0	DTR (medium-confidence)	0.0	1.0
CR22_NODE_525_length_4523_cov_161_691137	4523	No	NA	7	6	0	Complete	High-quality	100.0	DTR (high-confidence)	0.0	1.0
CR22_NODE_540_length_4484_cov_63_651163	4484	No	NA	6	6	0	Complete	High-quality	100.0	DTR (high-confidence)	0.0	1.0
CR22_NODE_543_length_4474_cov_72_211360	4474	No	NA	8	5	0	Complete	High-quality	100.0	DTR (high-confidence)	0.0	1.0
CR22_NODE_575_length_4384_cov_370_604990	4384	No	NA	7	7	0	Complete	High-quality	100.0	DTR (high-confidence)	0.0	1.0
CR22_NODE_585_length_4345_cov_8_885315	4345	No	NA	6	2	0	Complete	High-quality	100.0	DTR (high-confidence)	0.0	1.0
CR22_NODE_591_length_4331_cov_122_122778	4331	No	NA	6	6	0	Complete	High-quality	100.0	DTR (high-confidence)	0.0	1.0
CR22_NODE_596_length_4313_cov_75_711837	4313	No	NA	7	5	0	Complete	High-quality	100.0	DTR (high-confidence)	0.0	1.0
CR22_NODE_633_length_4219_cov_117_000961	4219	No	NA	6	3	0	Complete	High-quality	100.0	DTR (high-confidence)	0.0	1.0
CR22_NODE_662_length_4143_cov_141_437622	4143	No	NA	6	6	0	Complete	High-quality	100.0	DTR (high-confidence)	0.0	1.0
CR22_NODE_698_length_4059_cov_13_621129	4059	No	NA	9	0	0	Complete	High-quality	100.0	DTR (high-confidence)	0.0	1.0	no viral genes detected
CR22_NODE_715_length_4023_cov_27_538054	4023	No	NA	4	1	0	Complete	High-quality	100.0	DTR (high-confidence)	0.0	1.0
CR22_NODE_730_length_3987_cov_119_759410	3987	No	NA	9	0	0	Complete	High-quality	100.0	DTR (high-confidence)	0.0	1.0	no viral genes detected
CR22_NODE_816_length_3776_cov_1139_726149	3776	No	NA	7	0	0	Complete	High-quality	100.0	DTR (high-confidence)	0.0	1.5	no viral genes detected; high kmer_freq may indicate large duplication; contig >1.5x longer than expected genome length
CR22_NODE_957_length_3535_cov_1072_081609	3535	No	NA	5	0	0	Complete	High-quality	100.0	DTR (high-confidence)	0.0	1.5	no viral genes detected; high kmer_freq may indicate large duplication; contig >1.5x longer than expected genome length
CR22_NODE_996_length_3451_cov_650_637809	3451	No	NA	5	1	0	Complete	High-quality	100.0	DTR (high-confidence)	0.0	1.0
CR22_NODE_1057_length_3336_cov_611_175556	3336	No	NA	6	0	0	Complete	High-quality	100.0	DTR (high-confidence)	0.0	1.4	no viral genes detected
CR22_NODE_1210_length_3091_cov_26_416996	3091	No	NA	3	1	0	Complete	High-quality	100.0	DTR (high-confidence)	0.0	1.0
CR22_NODE_1288_length_3002_cov_5_846284	3002	No	NA	10	0	0	Complete	High-quality	100.0	DTR (high-confidence)	0.0	1.0	no viral genes detected
CR22_NODE_1367_length_2893_cov_159_625793	2893	No	NA	4	0	0	Complete	High-quality	100.0	DTR (high-confidence)	0.0	1.0	no viral genes detected
CR22_NODE_1536_length_2742_cov_1050_442129	2742	No	NA	6	0	0	Complete	High-quality	100.0	DTR (high-confidence)	0.0	1.1	no viral genes detected
CR22_NODE_1639_length_2663_cov_358_296779	2663	No	NA	5	0	0	Complete	High-quality	100.0	DTR (high-confidence)	0.0	1.0	no viral genes detected
CR22_NODE_1647_length_2661_cov_67_740599	2661	No	NA	3	0	0	Complete	High-quality	100.0	DTR (high-confidence)	0.0	1.0	no viral genes detected
CR22_NODE_1693_length_2621_cov_43_776695	2621	No	NA	6	0	0	Complete	High-quality	100.0	DTR (high-confidence)	0.0	1.0	no viral genes detected
CR22_NODE_1702_length_2615_cov_817_307812	2615	No	NA	6	0	0	Complete	High-quality	100.0	DTR (high-confidence)	0.0	1.0	no viral genes detected
CR22_NODE_1819_length_2542_cov_443_902292	2542	No	NA	3	0	0	Complete	High-quality	100.0	DTR (high-confidence)	0.0	1.1	no viral genes detected
CR22_NODE_1820_length_2541_cov_46_581657	2541	No	NA	4	1	0	Complete	High-quality	100.0	DTR (high-confidence)	0.0	1.0
CR22_NODE_1852_length_2521_cov_62_486212	2521	No	NA	3	1	0	Complete	High-quality	100.0	DTR (high-confidence)	0.0	1.0
CR22_NODE_1900_length_2495_cov_74_505328	2495	No	NA	2	1	0	Complete	High-quality	100.0	DTR (high-confidence)	0.0	1.0
CR22_NODE_2061_length_2405_cov_100_766809	2405	No	NA	4	0	0	Complete	High-quality	100.0	DTR (high-confidence)	0.0	1.0	no viral genes detected
CR22_NODE_2068_length_2400_cov_41_749680	2400	No	NA	4	0	0	Complete	High-quality	100.0	DTR (high-confidence)	0.0	1.0	no viral genes detected
CR22_NODE_2089_length_2393_cov_366_594953	2393	No	NA	4	1	0	Complete	High-quality	100.0	DTR (high-confidence)	0.0	1.0
CR22_NODE_2124_length_2375_cov_345_540948	2375	No	NA	3	2	0	Complete	High-quality	100.0	DTR (high-confidence)	0.0	1.0
CR22_NODE_2184_length_2345_cov_10_062009	2345	No	NA	4	0	0	Complete	High-quality	100.0	DTR (high-confidence)	0.0	1.1	no viral genes detected
CR22_NODE_2225_length_2331_cov_63_160808	2331	No	NA	4	0	0	Complete	High-quality	100.0	DTR (high-confidence)	0.0	1.0	no viral genes detected
CR22_NODE_2249_length_2319_cov_25_079064	2319	No	NA	4	0	0	Complete	High-quality	100.0	DTR (high-confidence)	0.0	1.0	no viral genes detected
CR22_NODE_2313_length_2294_cov_12_899062	2294	No	NA	2	1	0	Complete	High-quality	100.0	DTR (high-confidence)	0.0	1.0
CR22_NODE_2362_length_2274_cov_24_945471	2274	No	NA	2	0	0	Complete	High-quality	100.0	DTR (high-confidence)	0.0	1.0	no viral genes detected
CR22_NODE_2375_length_2270_cov_11_525508	2270	No	NA	5	0	0	Complete	High-quality	100.0	DTR (high-confidence)	0.0	1.0	no viral genes detected
CR22_NODE_2416_length_2257_cov_7_682107	2257	No	NA	3	0	0	Complete	High-quality	100.0	DTR (high-confidence)	0.0	1.0	no viral genes detected
CR22_NODE_2459_length_2242_cov_32_919524	2242	No	NA	3	2	0	Complete	High-quality	100.0	DTR (high-confidence)	0.0	1.0
CR22_NODE_2552_length_2211_cov_30_431354	2211	No	NA	3	2	0	Complete	High-quality	100.0	DTR (medium-confidence)	0.0	1.0
CR22_NODE_2713_length_2164_cov_35_226174	2164	No	NA	3	1	0	Complete	High-quality	100.0	DTR (high-confidence)	0.0	1.0
CR22_NODE_2816_length_2131_cov_6_264451	2131	No	NA	3	2	0	Complete	High-quality	100.0	DTR (high-confidence)	0.0	1.0
CR22_NODE_3010_length_2067_cov_1382_487575	2067	No	NA	3	1	0	Complete	High-quality	100.0	DTR (high-confidence)	0.0	1.0
CR22_NODE_3063_length_2050_cov_146_698246	2050	No	NA	3	0	0	Complete	High-quality	100.0	DTR (high-confidence)	0.0	1.0	no viral genes detected
CR22_NODE_3124_length_2034_cov_9_262759	2034	No	NA	3	1	0	Complete	High-quality	100.0	DTR (high-confidence)	0.0	1.0
CR22_NODE_3220_length_2010_cov_153_702302	2010	No	NA	3	0	0	Complete	High-quality	100.0	DTR (high-confidence)	0.0	1.0	no viral genes detected
CR22_NODE_3249_length_2000_cov_46_924936	2000	No	NA	2	1	0	Complete	High-quality	100.0	DTR (high-confidence)	0.0	1.0
CR22_NODE_3254_length_1999_cov_38_148148	1999	No	NA	3	0	0	Complete	High-quality	100.0	DTR (high-confidence)	0.0	1.0	no viral genes detected
CR22_NODE_3354_length_1972_cov_20_810642	1972	No	NA	3	0	0	Complete	High-quality	100.0	DTR (high-confidence)	0.0	1.0	no viral genes detected
CR22_NODE_3364_length_1970_cov_432_821932	1970	No	NA	2	0	0	Complete	High-quality	100.0	DTR (high-confidence)	0.0	1.0	no viral genes detected
CR22_NODE_3416_length_1953_cov_16_281876	1953	No	NA	2	1	0	Complete	High-quality	100.0	DTR (high-confidence)	0.0	1.0
CR22_NODE_3429_length_1947_cov_43_792283	1947	No	NA	3	2	0	Complete	High-quality	100.0	DTR (high-confidence)	0.0	1.0
CR22_NODE_3487_length_1930_cov_3_739200	1930	No	NA	3	0	0	Complete	High-quality	100.0	DTR (high-confidence)	0.0	1.0	no viral genes detected
CR22_NODE_3494_length_1927_cov_10_876068	1927	No	NA	2	1	0	Complete	High-quality	100.0	DTR (medium-confidence)	0.0	1.0
CR22_NODE_3500_length_1925_cov_213_667914	1925	No	NA	2	1	0	Complete	High-quality	100.0	DTR (high-confidence)	0.0	1.0
CR22_NODE_3537_length_1915_cov_29_409140	1915	No	NA	2	2	0	Complete	High-quality	100.0	DTR (medium-confidence)	0.0	1.0
CR22_NODE_3545_length_1912_cov_58_383953	1912	No	NA	2	1	0	Complete	High-quality	100.0	DTR (high-confidence)	0.0	1.0
CR22_NODE_3638_length_1889_cov_592_386041	1889	No	NA	2	2	0	Complete	High-quality	100.0	DTR (high-confidence)	0.0	1.0
CR22_NODE_3658_length_1884_cov_239_710771	1884	No	NA	3	0	0	Complete	High-quality	100.0	DTR (high-confidence)	0.0	1.0	no viral genes detected
CR22_NODE_3679_length_1879_cov_410_607456	1879	No	NA	4	0	0	Complete	High-quality	100.0	DTR (high-confidence)	0.0	1.0	no viral genes detected
CR22_NODE_3700_length_1875_cov_93_867582	1875	No	NA	2	2	0	Complete	High-quality	100.0	DTR (high-confidence)	0.0	1.0
CR22_NODE_3718_length_1870_cov_429_781818	1870	No	NA	4	1	0	Complete	High-quality	100.0	DTR (high-confidence)	0.0	1.0
CR22_NODE_3761_length_1862_cov_9_542889	1862	No	NA	3	1	0	Complete	High-quality	100.0	DTR (medium-confidence)	0.0	1.0
CR22_NODE_3900_length_1828_cov_948_857304	1828	No	NA	1	1	0	Complete	High-quality	100.0	DTR (high-confidence)	0.0	1.0
CR22_NODE_3910_length_1826_cov_57_796160	1826	No	NA	2	1	0	Complete	High-quality	100.0	DTR (medium-confidence)	0.0	1.0
CR22_NODE_3978_length_1810_cov_7_449003	1810	No	NA	2	1	0	Complete	High-quality	100.0	DTR (medium-confidence)	0.0	1.0
CR22_NODE_3986_length_1807_cov_2029_247717	1807	No	NA	2	1	0	Complete	High-quality	100.0	DTR (high-confidence)	0.0	1.0
CR22_NODE_4020_length_1799_cov_7_457569	1799	No	NA	2	0	0	Complete	High-quality	100.0	DTR (high-confidence)	0.0	1.0	no viral genes detected
CR22_NODE_4072_length_1788_cov_171_416619	1788	No	NA	3	1	0	Complete	High-quality	100.0	DTR (medium-confidence)	0.0	1.0
CR22_NODE_4100_length_1781_cov_303_200463	1781	No	NA	3	0	0	Complete	High-quality	100.0	DTR (high-confidence)	0.0	1.0	no viral genes detected
CR22_NODE_4113_length_1778_cov_9_958212	1778	No	NA	3	1	0	Complete	High-quality	100.0	DTR (medium-confidence)	0.0	1.0
CR22_NODE_4131_length_1775_cov_107_497093	1775	No	NA	3	1	0	Complete	High-quality	100.0	DTR (medium-confidence)	0.0	1.0
CR22_NODE_4364_length_1718_cov_526_920625	1718	No	NA	2	0	0	Complete	High-quality	100.0	DTR (high-confidence)	0.0	1.0	no viral genes detected
CR22_NODE_4378_length_1715_cov_320_792771	1715	No	NA	1	0	0	Complete	High-quality	100.0	DTR (high-confidence)	0.0	1.0	no viral genes detected
CR22_NODE_4398_length_1709_cov_88_548972	1709	No	NA	3	2	0	Complete	High-quality	100.0	DTR (high-confidence)	0.0	1.0
CR22_NODE_4459_length_1694_cov_184_040879	1694	No	NA	3	1	0	Complete	High-quality	100.0	DTR (high-confidence)	0.0	1.0
CR22_NODE_4531_length_1673_cov_86_635970	1673	No	NA	1	0	0	Complete	High-quality	100.0	DTR (high-confidence)	0.0	1.0	no viral genes detected
CR22_NODE_4543_length_1671_cov_61_936881	1671	No	NA	2	0	0	Complete	High-quality	100.0	DTR (high-confidence)	0.0	1.0	no viral genes detected
CR22_NODE_4550_length_1669_cov_565_420074	1669	No	NA	1	0	0	Complete	High-quality	100.0	DTR (high-confidence)	0.0	1.0	no viral genes detected
CR22_NODE_4622_length_1654_cov_191_470919	1654	No	NA	3	2	0	Complete	High-quality	100.0	DTR (high-confidence)	0.0	1.0
CR22_NODE_4702_length_1629_cov_472_381194	1629	No	NA	1	0	0	Complete	High-quality	100.0	DTR (medium-confidence)	0.0	1.0	no viral genes detected
CR22_NODE_4969_length_1556_cov_7_780147	1556	No	NA	3	2	0	Complete	High-quality	100.0	DTR (high-confidence)	0.0	1.0
CR31_NODE_914_length_5658_cov_17_909691	5658	No	NA	9	0	0	Complete	High-quality	100.0	DTR (high-confidence)	0.0	1.0	no viral genes detected; contig >1.5x longer than expected genome length
CR31_NODE_939_length_5549_cov_80_507463	5549	No	NA	9	2	0	Complete	High-quality	100.0	DTR (high-confidence)	0.0	1.0
CR31_NODE_1106_length_5038_cov_228_991371	5038	No	NA	7	2	0	Complete	High-quality	100.0	DTR (medium-confidence)	0.0	1.0
CR31_NODE_1227_length_4763_cov_52_863212	4763	No	NA	7	5	0	Complete	High-quality	100.0	DTR (high-confidence)	0.0	1.0
CR31_NODE_1273_length_4687_cov_23_074914	4687	No	NA	7	5	0	Complete	High-quality	100.0	DTR (high-confidence)	0.0	1.0
CR31_NODE_1415_length_4442_cov_530_689537	4442	No	NA	6	6	0	Complete	High-quality	100.0	DTR (high-confidence)	0.0	1.0
CR31_NODE_1436_length_4412_cov_109_262566	4412	No	NA	9	0	0	Complete	High-quality	100.0	DTR (high-confidence)	0.0	1.0	no viral genes detected
CR31_NODE_1603_length_4203_cov_66_103182	4203	No	NA	7	7	0	Complete	High-quality	100.0	DTR (high-confidence)	0.0	1.0
CR31_NODE_1891_length_3846_cov_13_797679	3846	No	NA	11	0	0	Complete	High-quality	100.0	DTR (high-confidence)	0.0	1.0	no viral genes detected
CR31_NODE_2091_length_3620_cov_77_944180	3620	No	NA	8	0	0	Complete	High-quality	100.0	DTR (high-confidence)	0.0	1.0	no viral genes detected
CR31_NODE_2197_length_3521_cov_23_497692	3521	No	NA	7	1	0	Complete	High-quality	100.0	DTR (high-confidence)	0.0	1.0
CR31_NODE_2327_length_3405_cov_1285_922687	3405	No	NA	6	2	0	Complete	High-quality	100.0	DTR (medium-confidence)	0.0	1.0
CR31_NODE_2335_length_3399_cov_62_096292	3399	No	NA	9	0	0	Complete	High-quality	100.0	DTR (high-confidence)	0.0	1.0	no viral genes detected
CR31_NODE_2410_length_3329_cov_13_427611	3329	No	NA	9	0	0	Complete	High-quality	100.0	DTR (high-confidence)	0.0	1.0	no viral genes detected
CR31_NODE_2420_length_3323_cov_44_804774	3323	No	NA	10	0	0	Complete	High-quality	100.0	DTR (high-confidence)	0.0	1.0	no viral genes detected
CR31_NODE_2492_length_3255_cov_60_886875	3255	No	NA	7	0	0	Complete	High-quality	100.0	DTR (high-confidence)	0.0	1.0	no viral genes detected
CR31_NODE_2622_length_3145_cov_102_664401	3145	No	NA	2	2	0	Complete	High-quality	100.0	DTR (high-confidence)	0.0	1.0
CR31_NODE_2743_length_3051_cov_8_684246	3051	No	NA	2	1	0	Complete	High-quality	100.0	DTR (high-confidence)	0.0	1.0
CR31_NODE_2784_length_3018_cov_142_137023	3018	No	NA	6	0	0	Complete	High-quality	100.0	DTR (high-confidence)	0.0	1.0	no viral genes detected
CR31_NODE_3059_length_2842_cov_336_836024	2842	No	NA	5	0	0	Complete	High-quality	100.0	DTR (high-confidence)	0.0	1.0	no viral genes detected
CR31_NODE_3350_length_2681_cov_129_151561	2681	No	NA	3	1	0	Complete	High-quality	100.0	DTR (high-confidence)	0.0	1.0
CR31_NODE_3757_length_2497_cov_23_730958	2497	No	NA	5	0	0	Complete	High-quality	100.0	DTR (high-confidence)	0.0	1.0	no viral genes detected
CR31_NODE_3857_length_2452_cov_44_017939	2452	No	NA	5	0	0	Complete	High-quality	100.0	DTR (high-confidence)	0.0	1.0	no viral genes detected
CR31_NODE_3903_length_2432_cov_384_938157	2432	No	NA	3	0	0	Complete	High-quality	100.0	DTR (high-confidence)	0.0	1.0	no viral genes detected
CR31_NODE_3931_length_2423_cov_231_572213	2423	No	NA	6	0	0	Complete	High-quality	100.0	DTR (high-confidence)	0.0	1.0	no viral genes detected
CR31_NODE_3972_length_2405_cov_114_936170	2405	No	NA	5	0	0	Complete	High-quality	100.0	DTR (high-confidence)	0.0	1.0	no viral genes detected
CR31_NODE_4345_length_2298_cov_38_693714	2298	No	NA	4	0	0	Complete	High-quality	100.0	DTR (high-confidence)	0.0	1.0	no viral genes detected
CR31_NODE_4781_length_2164_cov_69_812707	2164	No	NA	3	1	0	Complete	High-quality	100.0	DTR (high-confidence)	0.0	1.0
CR31_NODE_4953_length_2121_cov_83_297677	2121	No	NA	3	0	0	Complete	High-quality	100.0	DTR (high-confidence)	0.0	1.0	no viral genes detected
CR31_NODE_5095_length_2084_cov_394_382947	2084	No	NA	2	1	0	Complete	High-quality	100.0	DTR (high-confidence)	0.0	1.0
CR31_NODE_5157_length_2067_cov_465_843439	2067	No	NA	3	1	0	Complete	High-quality	100.0	DTR (high-confidence)	0.0	1.0
CR31_NODE_5229_length_2052_cov_1878_095143	2052	No	NA	3	0	0	Complete	High-quality	100.0	DTR (high-confidence)	0.0	1.0	no viral genes detected
CR31_NODE_5252_length_2048_cov_171_887105	2048	No	NA	2	2	0	Complete	High-quality	100.0	DTR (high-confidence)	0.0	1.0
CR31_NODE_5275_length_2043_cov_8_060865	2043	No	NA	2	1	0	Complete	High-quality	100.0	DTR (medium-confidence)	0.0	1.0
CR31_NODE_5319_length_2035_cov_63_530808	2035	No	NA	3	2	0	Complete	High-quality	100.0	DTR (high-confidence)	0.0	1.0
CR31_NODE_5339_length_2030_cov_587_581266	2030	No	NA	2	2	0	Complete	High-quality	100.0	DTR (high-confidence)	0.0	1.0
CR31_NODE_5692_length_1951_cov_222_158755	1951	No	NA	3	0	0	Complete	High-quality	100.0	DTR (high-confidence)	0.0	1.0	no viral genes detected
CR31_NODE_6450_length_1816_cov_13_754685	1816	No	NA	2	0	0	Complete	High-quality	100.0	DTR (medium-confidence)	0.0	1.0	no viral genes detected
CR31_NODE_6457_length_1815_cov_46_576705	1815	No	NA	2	0	0	Complete	High-quality	100.0	DTR (high-confidence)	0.0	1.0	no viral genes detected
CR31_NODE_6504_length_1806_cov_57_782410	1806	No	NA	1	0	0	Complete	High-quality	100.0	DTR (high-confidence)	0.0	1.0	no viral genes detected
CR31_NODE_6715_length_1775_cov_137_431395	1775	No	NA	3	1	0	Complete	High-quality	100.0	DTR (medium-confidence)	0.0	1.0
CR31_NODE_6728_length_1773_cov_959_246799	1773	No	NA	2	0	0	Complete	High-quality	100.0	DTR (high-confidence)	0.0	1.0	no viral genes detected
CR31_NODE_6882_length_1749_cov_488_530106	1749	No	NA	1	0	0	Complete	High-quality	100.0	DTR (high-confidence)	0.0	1.0	no viral genes detected
CR31_NODE_7251_length_1694_cov_111_866382	1694	No	NA	3	1	0	Complete	High-quality	100.0	DTR (high-confidence)	0.0	1.0
CR31_NODE_7351_length_1679_cov_2859_969828	1679	No	NA	2	1	0	Complete	High-quality	100.0	DTR (high-confidence)	0.0	1.0
CR31_NODE_7580_length_1647_cov_2605_358668	1647	No	NA	1	0	0	Complete	High-quality	100.0	DTR (high-confidence)	0.0	1.0	no viral genes detected
CR31_NODE_7704_length_1629_cov_5_916773	1629	No	NA	2	0	0	Complete	High-quality	100.0	DTR (high-confidence)	0.0	1.0	no viral genes detected
CR32_NODE_582_length_10459_cov_135_353710	10459	No	NA	23	0	0	Complete	High-quality	100.0	DTR (high-confidence)	0.0	1.4	no viral genes detected; contig >1.5x longer than expected genome length
CR32_NODE_1984_length_4712_cov_17_991196	4712	No	NA	7	6	0	Complete	High-quality	100.0	DTR (high-confidence)	0.0	1.0
CR32_NODE_1998_length_4695_cov_58_889009	4695	No	NA	8	7	0	Complete	High-quality	100.0	DTR (high-confidence)	0.0	1.0
CR32_NODE_2028_length_4663_cov_45_984809	4663	No	NA	7	6	0	Complete	High-quality	100.0	DTR (high-confidence)	0.0	1.0
CR32_NODE_2065_length_4606_cov_104_656339	4606	No	NA	6	5	0	Complete	High-quality	100.0	DTR (high-confidence)	0.0	1.1
CR32_NODE_2121_length_4534_cov_110_881893	4534	No	NA	6	3	0	Complete	High-quality	100.0	DTR (high-confidence)	0.0	1.0
CR32_NODE_2183_length_4461_cov_215_832274	4461	No	NA	6	1	0	Complete	High-quality	100.0	DTR (high-confidence)	0.0	1.0
CR32_NODE_2199_length_4442_cov_30_968088	4442	No	NA	6	4	0	Complete	High-quality	100.0	DTR (high-confidence)	0.0	1.0
CR32_NODE_2218_length_4414_cov_280_601514	4414	No	NA	8	5	0	Complete	High-quality	100.0	DTR (high-confidence)	0.0	1.0
CR32_NODE_2296_length_4327_cov_916_223783	4327	No	NA	4	3	0	Complete	High-quality	100.0	DTR (high-confidence)	0.0	1.0
CR32_NODE_2335_length_4294_cov_238_860109	4294	No	NA	7	1	0	Complete	High-quality	100.0	DTR (high-confidence)	0.0	1.0
CR32_NODE_2374_length_4257_cov_84_428843	4257	No	NA	5	5	0	Complete	High-quality	100.0	DTR (high-confidence)	0.0	1.0
CR32_NODE_2416_length_4209_cov_48_743139	4209	No	NA	5	5	0	Complete	High-quality	100.0	DTR (high-confidence)	0.0	1.0
CR32_NODE_2420_length_4203_cov_23_673095	4203	No	NA	6	6	0	Complete	High-quality	100.0	DTR (high-confidence)	0.0	1.0
CR32_NODE_2427_length_4195_cov_20_515459	4195	No	NA	6	5	0	Complete	High-quality	100.0	DTR (high-confidence)	0.0	1.0
CR32_NODE_2631_length_4000_cov_69_349810	4000	No	NA	10	0	0	Complete	High-quality	100.0	DTR (high-confidence)	0.0	1.0	no viral genes detected
CR32_NODE_3093_length_3605_cov_28_845352	3605	No	NA	8	0	0	Complete	High-quality	100.0	DTR (high-confidence)	0.0	1.0	no viral genes detected
CR32_NODE_3135_length_3574_cov_12_900824	3574	No	NA	10	0	0	Complete	High-quality	100.0	DTR (high-confidence)	0.0	1.0	no viral genes detected
CR32_NODE_3160_length_3554_cov_26_583024	3554	No	NA	9	0	0	Complete	High-quality	100.0	DTR (high-confidence)	0.0	1.0	no viral genes detected
CR32_NODE_3286_length_3472_cov_483_299678	3472	No	NA	6	0	0	Complete	High-quality	100.0	DTR (high-confidence)	0.0	1.5	no viral genes detected; high kmer_freq may indicate large duplication
CR32_NODE_3334_length_3438_cov_14_796630	3438	No	NA	10	0	0	Complete	High-quality	100.0	DTR (high-confidence)	0.0	1.0	no viral genes detected
CR32_NODE_3640_length_3243_cov_3241_340652	3243	No	NA	1	1	0	Complete	High-quality	100.0	DTR (high-confidence)	0.0	1.0
CR32_NODE_3916_length_3086_cov_57_495876	3086	No	NA	3	0	0	Complete	High-quality	100.0	DTR (high-confidence)	0.0	1.0	no viral genes detected
CR32_NODE_4051_length_3018_cov_1076_273709	3018	No	NA	4	0	0	Complete	High-quality	100.0	DTR (high-confidence)	0.0	1.0	no viral genes detected
CR32_NODE_4079_length_3005_cov_14_100000	3005	No	NA	5	0	0	Complete	High-quality	100.0	DTR (high-confidence)	0.0	1.1	no viral genes detected
CR32_NODE_4342_length_2898_cov_224_238129	2898	No	NA	5	0	0	Complete	High-quality	100.0	DTR (high-confidence)	0.0	1.2	no viral genes detected
CR32_NODE_4486_length_2833_cov_54_206983	2833	No	NA	2	1	0	Complete	High-quality	100.0	DTR (high-confidence)	0.0	1.0
CR32_NODE_4678_length_2755_cov_258_160370	2755	No	NA	6	0	0	Complete	High-quality	100.0	DTR (high-confidence)	0.0	1.0	no viral genes detected
CR32_NODE_4787_length_2716_cov_607_393837	2716	No	NA	4	0	0	Complete	High-quality	100.0	DTR (high-confidence)	0.0	1.0	no viral genes detected
CR32_NODE_5340_length_2521_cov_30_092457	2521	No	NA	3	1	0	Complete	High-quality	100.0	DTR (high-confidence)	0.0	1.0
CR32_NODE_5516_length_2471_cov_187_861755	2471	No	NA	2	1	0	Complete	High-quality	100.0	DTR (high-confidence)	0.0	1.0
CR32_NODE_5529_length_2468_cov_300_634065	2468	No	NA	4	0	0	Complete	High-quality	100.0	DTR (high-confidence)	0.0	1.0	no viral genes detected
CR32_NODE_5701_length_2425_cov_581_867089	2425	No	NA	3	0	0	Complete	High-quality	100.0	DTR (high-confidence)	0.0	1.0	no viral genes detected
CR32_NODE_6030_length_2348_cov_267_880070	2348	No	NA	2	0	0	Complete	High-quality	100.0	DTR (high-confidence)	0.0	1.0	no viral genes detected
CR32_NODE_6096_length_2338_cov_407_678055	2338	No	NA	3	1	0	Complete	High-quality	100.0	DTR (high-confidence)	0.0	1.0
CR32_NODE_6148_length_2329_cov_1819_518470	2329	No	NA	3	0	0	Complete	High-quality	100.0	DTR (high-confidence)	0.0	1.5	no viral genes detected; high kmer_freq may indicate large duplication
CR32_NODE_6213_length_2313_cov_24_298494	2313	No	NA	2	1	0	Complete	High-quality	100.0	DTR (high-confidence)	0.0	1.0
CR32_NODE_6226_length_2308_cov_94_265868	2308	No	NA	3	0	0	Complete	High-quality	100.0	DTR (high-confidence)	0.0	1.0	no viral genes detected
CR32_NODE_6298_length_2291_cov_580_657424	2291	No	NA	2	0	0	Complete	High-quality	100.0	DTR (high-confidence)	0.0	1.0	no viral genes detected
CR32_NODE_6378_length_2274_cov_55_570978	2274	No	NA	4	0	0	Complete	High-quality	100.0	DTR (high-confidence)	0.0	1.0	no viral genes detected
CR32_NODE_6475_length_2255_cov_28_288182	2255	No	NA	2	0	0	Complete	High-quality	100.0	DTR (high-confidence)	0.0	1.0	no viral genes detected
CR32_NODE_6529_length_2245_cov_257_815982	2245	No	NA	3	0	0	Complete	High-quality	100.0	DTR (high-confidence)	0.0	1.0	no viral genes detected
CR32_NODE_6540_length_2242_cov_85_130316	2242	No	NA	2	1	0	Complete	High-quality	100.0	DTR (high-confidence)	0.0	1.0
CR32_NODE_6898_length_2173_cov_195_309254	2173	No	NA	3	0	0	Complete	High-quality	100.0	DTR (high-confidence)	0.0	1.0	no viral genes detected
CR32_NODE_6945_length_2164_cov_18_664296	2164	No	NA	3	1	0	Complete	High-quality	100.0	DTR (medium-confidence)	0.0	1.0
CR32_NODE_6950_length_2163_cov_55_935484	2163	No	NA	3	1	0	Complete	High-quality	100.0	DTR (high-confidence)	0.0	1.0
CR32_NODE_7007_length_2151_cov_193_206107	2151	No	NA	2	0	0	Complete	High-quality	100.0	DTR (high-confidence)	0.0	1.0	no viral genes detected
CR32_NODE_7277_length_2102_cov_46_772350	2102	No	NA	3	0	0	Complete	High-quality	100.0	DTR (medium-confidence)	0.0	1.0	no viral genes detected
CR32_NODE_7382_length_2085_cov_3_967488	2085	No	NA	3	1	0	Complete	High-quality	100.0	DTR (high-confidence)	0.0	1.0
CR32_NODE_7445_length_2074_cov_778_900446	2074	No	NA	3	1	0	Complete	High-quality	100.0	DTR (high-confidence)	0.0	1.0
CR32_NODE_7574_length_2051_cov_10_607715	2051	No	NA	3	1	0	Complete	High-quality	100.0	DTR (medium-confidence)	0.0	1.0
CR32_NODE_7596_length_2048_cov_106_438535	2048	No	NA	3	2	0	Complete	High-quality	100.0	DTR (high-confidence)	0.0	1.0
CR32_NODE_7741_length_2021_cov_45_218718	2021	No	NA	3	2	0	Complete	High-quality	100.0	DTR (medium-confidence)	0.0	1.0
CR32_NODE_7746_length_2020_cov_128_238677	2020	No	NA	3	0	0	Complete	High-quality	100.0	DTR (high-confidence)	0.0	1.0	no viral genes detected
CR32_NODE_7775_length_2015_cov_139_936735	2015	No	NA	2	2	0	Complete	High-quality	100.0	DTR (high-confidence)	0.0	1.0
CR32_NODE_8139_length_1952_cov_402_854507	1952	No	NA	3	0	0	Complete	High-quality	100.0	DTR (high-confidence)	0.0	1.0	no viral genes detected
CR32_NODE_8177_length_1947_cov_95_348837	1947	No	NA	2	2	0	Complete	High-quality	100.0	DTR (high-confidence)	0.0	1.0
CR32_NODE_8215_length_1938_cov_60_968136	1938	No	NA	2	0	0	Complete	High-quality	100.0	DTR (high-confidence)	0.0	1.0	no viral genes detected
CR32_NODE_8371_length_1912_cov_95_227248	1912	No	NA	2	1	0	Complete	High-quality	100.0	DTR (high-confidence)	0.0	1.0
CR32_NODE_8387_length_1910_cov_33_483558	1910	No	NA	3	1	0	Complete	High-quality	100.0	DTR (high-confidence)	0.0	1.0
CR32_NODE_8419_length_1907_cov_55_750540	1907	No	NA	3	0	0	Complete	High-quality	100.0	DTR (high-confidence)	0.0	1.0	no viral genes detected
CR32_NODE_8512_length_1893_cov_28_440696	1893	No	NA	3	2	0	Complete	High-quality	100.0	DTR (high-confidence)	0.0	1.0
CR32_NODE_8540_length_1889_cov_773_134133	1889	No	NA	2	2	0	Complete	High-quality	100.0	DTR (high-confidence)	0.0	1.0
CR32_NODE_8821_length_1846_cov_75_461753	1846	No	NA	3	0	0	Complete	High-quality	100.0	DTR (high-confidence)	0.0	1.0	no viral genes detected
CR32_NODE_8951_length_1829_cov_159_322435	1829	No	NA	2	1	0	Complete	High-quality	100.0	DTR (high-confidence)	0.0	1.0
CR32_NODE_8958_length_1828_cov_1103_332205	1828	No	NA	1	1	0	Complete	High-quality	100.0	DTR (high-confidence)	0.0	1.0
CR32_NODE_9051_length_1814_cov_4_024446	1814	No	NA	2	2	0	Complete	High-quality	100.0	DTR (high-confidence)	0.0	1.0
CR32_NODE_9113_length_1806_cov_54_776699	1806	No	NA	1	0	0	Complete	High-quality	100.0	DTR (high-confidence)	0.0	1.0	no viral genes detected
CR32_NODE_9121_length_1805_cov_44_733143	1805	No	NA	3	2	0	Complete	High-quality	100.0	DTR (medium-confidence)	0.0	1.0
CR32_NODE_9366_length_1776_cov_20_095874	1776	No	NA	3	2	0	Complete	High-quality	100.0	DTR (medium-confidence)	0.0	1.0
CR32_NODE_9870_length_1714_cov_221_652803	1714	No	NA	1	0	0	Complete	High-quality	100.0	DTR (high-confidence)	0.0	1.0	no viral genes detected
CR32_NODE_10036_length_1694_cov_447_847468	1694	No	NA	2	1	0	Complete	High-quality	100.0	DTR (high-confidence)	0.0	1.0
CR32_NODE_10084_length_1689_cov_11_201346	1689	No	NA	2	0	0	Complete	High-quality	100.0	DTR (high-confidence)	0.0	1.0	no viral genes detected
CR32_NODE_10137_length_1683_cov_56_851351	1683	No	NA	2	1	0	Complete	High-quality	100.0	DTR (high-confidence)	0.0	1.0
CR32_NODE_10227_length_1673_cov_675_590853	1673	No	NA	2	0	0	Complete	High-quality	100.0	DTR (high-confidence)	0.0	1.0	no viral genes detected
CR32_NODE_10319_length_1661_cov_569_704234	1661	No	NA	3	0	0	Complete	High-quality	100.0	DTR (high-confidence)	0.0	1.0	no viral genes detected
CR32_NODE_10377_length_1654_cov_586_757974	1654	No	NA	3	1	0	Complete	High-quality	100.0	DTR (high-confidence)	0.0	1.0
CR32_NODE_10378_length_1654_cov_283_387742	1654	No	NA	1	0	0	Complete	High-quality	100.0	DTR (high-confidence)	0.0	1.0	no viral genes detected
CR32_NODE_10439_length_1646_cov_61_351351	1646	No	NA	5	0	0	Complete	High-quality	100.0	DTR (medium-confidence)	0.0	1.0	no viral genes detected
CR32_NODE_10486_length_1639_cov_86_885732	1639	No	NA	2	1	0	Complete	High-quality	100.0	DTR (high-confidence)	0.0	1.0
CR32_NODE_11128_length_1557_cov_135_850866	1557	No	NA	3	1	0	Complete	High-quality	100.0	DTR (high-confidence)	0.0	1.0
CR32_NODE_13428_length_1330_cov_551_814118	1330	No	NA	1	1	0	Complete	High-quality	100.0	DTR (high-confidence)	0.0	1.0
CR11_NODE_139_length_5749_cov_337_013699	5749	No	NA	14	0	0	High-quality	High-quality	100.0	AAI-based (high-confidence)	0.0	1.75	no viral genes detected; high kmer_freq may indicate large duplication; contig >1.5x longer than expected genome length
CR11_NODE_192_length_5119_cov_2766_310624	5119	No	NA	7	0	0	High-quality	High-quality	100.0	AAI-based (high-confidence)	0.0	1.0	no viral genes detected; contig >1.5x longer than expected genome length
CR11_NODE_199_length_5037_cov_3105_558410	5037	No	NA	8	0	0	High-quality	High-quality	100.0	AAI-based (medium-confidence)	0.0	2.0	no viral genes detected; high kmer_freq may indicate large duplication; contig >1.5x longer than expected genome length; low-confidence DTR
CR11_NODE_202_length_5008_cov_1209_838078	5008	No	NA	8	0	0	High-quality	High-quality	100.0	AAI-based (medium-confidence)	0.0	1.9	no viral genes detected; high kmer_freq may indicate large duplication; contig >1.5x longer than expected genome length; low-confidence DTR
CR11_NODE_207_length_4927_cov_397_177956	4927	No	NA	9	0	0	High-quality	High-quality	100.0	AAI-based (high-confidence)	0.0	1.9	no viral genes detected; high kmer_freq may indicate large duplication; contig >1.5x longer than expected genome length; low-confidence DTR
CR11_NODE_223_length_4784_cov_496_971453	4784	No	NA	6	0	0	High-quality	High-quality	100.0	AAI-based (high-confidence)	0.0	1.9	no viral genes detected; high kmer_freq may indicate large duplication; contig >1.5x longer than expected genome length; low-confidence DTR
CR11_NODE_225_length_4766_cov_100_024835	4766	No	NA	12	0	0	High-quality	High-quality	100.0	AAI-based (high-confidence)	0.0	1.0	no viral genes detected
CR11_NODE_262_length_4471_cov_1193_497509	4471	No	NA	10	0	0	High-quality	High-quality	100.0	AAI-based (high-confidence)	0.0	1.7	no viral genes detected; high kmer_freq may indicate large duplication; contig >1.5x longer than expected genome length; low-confidence DTR
CR11_NODE_433_length_3538_cov_640_453632	3538	No	NA	6	0	0	High-quality	High-quality	100.0	AAI-based (high-confidence)	0.0	1.6	no viral genes detected; high kmer_freq may indicate large duplication; low-confidence DTR
CR11_NODE_572_length_3043_cov_199_896921	3043	No	NA	4	1	0	High-quality	High-quality	91.27	AAI-based (medium-confidence)	0.0	1.0
CR11_NODE_1018_length_2374_cov_267_789996	2374	No	NA	3	0	0	High-quality	High-quality	93.76	AAI-based (medium-confidence)	0.0	1.0	no viral genes detected
CR11_NODE_1085_length_2329_cov_640_629288	2329	No	NA	3	0	0	High-quality	High-quality	97.63	AAI-based (high-confidence)	0.0	1.0	no viral genes detected
CR11_NODE_1589_length_2023_cov_7_284045	2023	No	NA	3	2	0	High-quality	High-quality	100.0	AAI-based (high-confidence)	0.0	1.0
CR11_NODE_1641_length_1999_cov_3_615226	1999	No	NA	3	0	0	High-quality	High-quality	96.73	AAI-based (medium-confidence)	0.0	1.0	no viral genes detected
CR11_NODE_2505_length_1614_cov_487_071841	1614	No	NA	3	0	0	High-quality	High-quality	94.44	AAI-based (high-confidence)	0.0	1.0	no viral genes detected
CR11_NODE_2587_length_1562_cov_2485_291307	1562	No	NA	2	0	0	High-quality	High-quality	90.86	AAI-based (high-confidence)	0.0	1.0	no viral genes detected
CR12_NODE_270_length_6192_cov_205_223236	6192	No	NA	9	0	0	High-quality	High-quality	100.0	AAI-based (high-confidence)	0.0	1.4	no viral genes detected; contig >1.5x longer than expected genome length
CR12_NODE_398_length_4961_cov_396_004484	4961	No	NA	9	0	0	High-quality	High-quality	100.0	AAI-based (medium-confidence)	0.0	1.85	no viral genes detected; high kmer_freq may indicate large duplication; contig >1.5x longer than expected genome length
CR12_NODE_434_length_4777_cov_1101_182973	4777	No	NA	13	0	0	High-quality	High-quality	100.0	AAI-based (high-confidence)	0.0	1.9	no viral genes detected; high kmer_freq may indicate large duplication; contig >1.5x longer than expected genome length; low-confidence DTR
CR12_NODE_517_length_4433_cov_1246_565098	4433	No	NA	10	0	0	High-quality	High-quality	100.0	AAI-based (medium-confidence)	0.0	1.75	no viral genes detected; high kmer_freq may indicate large duplication; contig >1.5x longer than expected genome length; low-confidence DTR
CR12_NODE_523_length_4407_cov_4_101792	4407	No	NA	5	5	0	High-quality	High-quality	95.81	AAI-based (high-confidence)	0.0	1.0
CR12_NODE_772_length_3558_cov_208_954896	3558	No	NA	8	0	0	High-quality	High-quality	100.0	AAI-based (high-confidence)	0.0	1.25	no viral genes detected
CR12_NODE_963_length_3053_cov_1401_342895	3053	No	NA	5	0	0	High-quality	High-quality	100.0	AAI-based (high-confidence)	0.0	1.9	no viral genes detected; high kmer_freq may indicate large duplication; contig >1.5x longer than expected genome length; low-confidence DTR
CR12_NODE_1189_length_2715_cov_2393_901504	2715	No	NA	3	3	0	High-quality	High-quality	100.0	AAI-based (high-confidence)	0.0	2.3	high kmer_freq may indicate large duplication; low-confidence DTR
CR12_NODE_1455_length_2496_cov_16_126587	2496	No	NA	3	1	0	High-quality	High-quality	100.0	AAI-based (medium-confidence)	0.0	1.0
CR12_NODE_1728_length_2323_cov_446_534392	2323	No	NA	4	0	0	High-quality	High-quality	97.16	AAI-based (high-confidence)	0.0	1.0	no viral genes detected
CR12_NODE_1774_length_2298_cov_1893_588943	2298	No	NA	6	0	0	High-quality	High-quality	100.0	AAI-based (medium-confidence)	0.0	1.0	no viral genes detected
CR12_NODE_1900_length_2234_cov_15_137678	2234	No	NA	3	0	0	High-quality	High-quality	93.65	AAI-based (high-confidence)	0.0	1.0	no viral genes detected
CR21_NODE_293_length_10705_cov_26_126103	10705	No	NA	24	0	0	High-quality	High-quality	100.0	AAI-based (high-confidence)	0.0	1.55	no viral genes detected; high kmer_freq may indicate large duplication; contig >1.5x longer than expected genome length
CR21_NODE_406_length_8767_cov_34_522498	8767	No	NA	12	11	0	High-quality	High-quality	100.0	AAI-based (high-confidence)	0.0	1.15	contig >1.5x longer than expected genome length
CR21_NODE_526_length_7719_cov_1182_119911	7719	No	NA	14	0	0	High-quality	High-quality	100.0	AAI-based (medium-confidence)	0.0	1.8	no viral genes detected; high kmer_freq may indicate large duplication; contig >1.5x longer than expected genome length
CR21_NODE_555_length_7541_cov_149_590569	7541	No	NA	10	10	0	High-quality	High-quality	100.0	AAI-based (medium-confidence)	0.0	1.85	high kmer_freq may indicate large duplication; contig >1.5x longer than expected genome length; low-confidence DTR
CR21_NODE_651_length_6979_cov_216_692808	6979	No	NA	9	9	0	High-quality	High-quality	100.0	AAI-based (high-confidence)	0.0	1.7	high kmer_freq may indicate large duplication; contig >1.5x longer than expected genome length; low-confidence DTR
CR21_NODE_745_length_6414_cov_450_979242	6414	No	NA	12	0	0	High-quality	High-quality	100.0	AAI-based (high-confidence)	0.0	1.0	no viral genes detected; contig >1.5x longer than expected genome length
CR21_NODE_866_length_5856_cov_740_853646	5856	No	NA	11	0	0	High-quality	High-quality	100.0	AAI-based (high-confidence)	0.0	2.3	no viral genes detected; high kmer_freq may indicate large duplication; contig >1.5x longer than expected genome length; low-confidence DTR
CR21_NODE_913_length_5651_cov_129_452645	5651	No	NA	10	8	0	High-quality	High-quality	100.0	AAI-based (high-confidence)	0.0	1.35
CR21_NODE_1039_length_5254_cov_629_807655	5254	No	NA	8	2	0	High-quality	High-quality	100.0	AAI-based (medium-confidence)	0.0	1.9	high kmer_freq may indicate large duplication; contig >1.5x longer than expected genome length; low-confidence DTR
CR21_NODE_1064_length_5206_cov_161_072996	5206	No	NA	9	0	0	High-quality	High-quality	100.0	AAI-based (high-confidence)	0.0	1.3	no viral genes detected; contig >1.5x longer than expected genome length
CR21_NODE_1202_length_4899_cov_181_064822	4899	No	NA	6	1	0	High-quality	High-quality	100.0	AAI-based (high-confidence)	0.0	2.2	high kmer_freq may indicate large duplication; contig >1.5x longer than expected genome length
CR21_NODE_1650_length_4195_cov_1415_348551	4195	No	NA	8	0	0	High-quality	High-quality	100.0	AAI-based (high-confidence)	0.0	1.8	no viral genes detected; high kmer_freq may indicate large duplication; contig >1.5x longer than expected genome length; low-confidence DTR
CR21_NODE_1677_length_4163_cov_57_698880	4163	No	NA	6	6	0	High-quality	High-quality	96.49	AAI-based (high-confidence)	0.0	1.0
CR21_NODE_1729_length_4100_cov_263_653399	4100	No	NA	7	7	0	High-quality	High-quality	90.49	AAI-based (high-confidence)	0.0	1.0
CR21_NODE_1776_length_4041_cov_9_190166	4041	No	NA	5	5	0	High-quality	High-quality	92.9	AAI-based (high-confidence)	0.0	1.0
CR21_NODE_1880_length_3920_cov_9_299871	3920	No	NA	3	2	0	High-quality	High-quality	100.0	AAI-based (high-confidence)	0.0	1.7	high kmer_freq may indicate large duplication; contig >1.5x longer than expected genome length; low-confidence DTR
CR21_NODE_2266_length_3488_cov_3813_232450	3488	No	NA	3	0	0	High-quality	High-quality	100.0	AAI-based (high-confidence)	0.0	1.95	no viral genes detected; high kmer_freq may indicate large duplication; contig >1.5x longer than expected genome length
CR21_NODE_2299_length_3444_cov_584_125701	3444	No	NA	8	0	0	High-quality	High-quality	100.0	AAI-based (high-confidence)	0.0	1.6	no viral genes detected; high kmer_freq may indicate large duplication; low-confidence DTR
CR21_NODE_2359_length_3390_cov_314_529535	3390	No	NA	5	0	0	High-quality	High-quality	100.0	AAI-based (high-confidence)	0.0	1.0	no viral genes detected
CR21_NODE_2407_length_3343_cov_1858_139903	3343	No	NA	6	0	0	High-quality	High-quality	100.0	AAI-based (high-confidence)	0.0	1.9	no viral genes detected; high kmer_freq may indicate large duplication; contig >1.5x longer than expected genome length; low-confidence DTR
CR21_NODE_4600_length_2302_cov_60_427681	2302	No	NA	3	2	0	High-quality	High-quality	100.0	AAI-based (medium-confidence)	0.0	1.25
CR21_NODE_4788_length_2252_cov_612_070551	2252	No	NA	1	0	0	High-quality	High-quality	100.0	AAI-based (high-confidence)	0.0	1.0	no viral genes detected
CR21_NODE_4864_length_2234_cov_150_480496	2234	No	NA	6	0	0	High-quality	High-quality	99.69	AAI-based (medium-confidence)	0.0	1.0	no viral genes detected
CR21_NODE_6248_length_1927_cov_19_027244	1927	No	NA	2	2	0	High-quality	High-quality	100.0	AAI-based (high-confidence)	0.0	1.0
CR21_NODE_7268_length_1773_cov_291_018044	1773	No	NA	3	0	0	High-quality	High-quality	94.0	AAI-based (high-confidence)	0.0	1.0	no viral genes detected
CR21_NODE_7624_length_1728_cov_54_684997	1728	No	NA	2	0	0	High-quality	High-quality	91.73	AAI-based (high-confidence)	0.0	1.0	no viral genes detected
CR21_NODE_8491_length_1606_cov_1104_219213	1606	No	NA	2	0	0	High-quality	High-quality	94.17	AAI-based (high-confidence)	0.0	1.0	no viral genes detected
CR22_NODE_158_length_7958_cov_21_984816	7958	No	NA	18	0	0	High-quality	High-quality	100.0	AAI-based (high-confidence)	0.0	1.3	no viral genes detected; contig >1.5x longer than expected genome length
CR22_NODE_387_length_5114_cov_21_889109	5114	No	NA	10	0	0	High-quality	High-quality	100.0	AAI-based (medium-confidence)	0.0	1.0	no viral genes detected; contig >1.5x longer than expected genome length
CR22_NODE_441_length_4842_cov_44_697932	4842	No	NA	9	0	0	High-quality	High-quality	100.0	AAI-based (high-confidence)	0.0	1.0	no viral genes detected; contig >1.5x longer than expected genome length
CR22_NODE_457_length_4742_cov_30_382761	4742	No	NA	11	0	0	High-quality	High-quality	97.55	AAI-based (high-confidence)	0.0	1.0	no viral genes detected
CR22_NODE_502_length_4570_cov_61_721373	4570	No	NA	6	5	0	High-quality	High-quality	100.0	AAI-based (high-confidence)	0.0	1.0
CR22_NODE_516_length_4535_cov_154_504464	4535	No	NA	8	0	0	High-quality	High-quality	100.0	AAI-based (medium-confidence)	0.0	1.7	no viral genes detected; high kmer_freq may indicate large duplication; contig >1.5x longer than expected genome length; low-confidence DTR
CR22_NODE_583_length_4355_cov_19_091395	4355	No	NA	7	5	0	High-quality	High-quality	96.3	AAI-based (high-confidence)	0.0	1.0
CR22_NODE_592_length_4325_cov_22_818735	4325	No	NA	5	2	0	High-quality	High-quality	96.13	AAI-based (medium-confidence)	0.0	1.0
CR22_NODE_613_length_4259_cov_54_734776	4259	No	NA	7	0	0	High-quality	High-quality	100.0	AAI-based (medium-confidence)	0.0	1.0	no viral genes detected; contig >1.5x longer than expected genome length
CR22_NODE_617_length_4256_cov_1752_749345	4256	No	NA	5	3	0	High-quality	High-quality	100.0	AAI-based (high-confidence)	0.0	1.0	contig >1.5x longer than expected genome length
CR22_NODE_663_length_4141_cov_221_245717	4141	No	NA	5	5	0	High-quality	High-quality	90.95	AAI-based (high-confidence)	0.0	1.0
CR22_NODE_895_length_3644_cov_1479_497074	3644	No	NA	6	0	0	High-quality	High-quality	100.0	AAI-based (high-confidence)	0.0	2.3	no viral genes detected; high kmer_freq may indicate large duplication; contig >1.5x longer than expected genome length; low-confidence DTR
CR22_NODE_1001_length_3445_cov_7_008555	3445	No	NA	8	0	0	High-quality	High-quality	100.0	AAI-based (medium-confidence)	0.0	1.0	no viral genes detected
CR22_NODE_1076_length_3310_cov_28_158525	3310	No	NA	8	0	0	High-quality	High-quality	100.0	AAI-based (medium-confidence)	0.0	1.0	no viral genes detected
CR22_NODE_1095_length_3274_cov_81_136688	3274	No	NA	6	0	0	High-quality	High-quality	97.96	AAI-based (high-confidence)	0.0	1.0	no viral genes detected
CR22_NODE_1788_length_2561_cov_83_501197	2561	No	NA	3	2	0	High-quality	High-quality	100.0	HMM-based (lower-bound)	0.0	1.7	high kmer_freq may indicate large duplication; low-confidence DTR
CR22_NODE_1849_length_2523_cov_817_700567	2523	No	NA	5	0	0	High-quality	High-quality	97.94	AAI-based (high-confidence)	0.0	1.0	no viral genes detected
CR22_NODE_2522_length_2219_cov_7_626155	2219	No	NA	4	0	0	High-quality	High-quality	98.71	AAI-based (medium-confidence)	0.0	1.0	no viral genes detected
CR22_NODE_2968_length_2080_cov_11_096790	2080	No	NA	3	0	0	High-quality	High-quality	98.19	AAI-based (high-confidence)	0.0	1.0	no viral genes detected
CR22_NODE_3719_length_1870_cov_49_379614	1870	No	NA	3	0	0	High-quality	High-quality	96.02	AAI-based (high-confidence)	0.0	1.0	no viral genes detected
CR31_NODE_538_length_7785_cov_22_747736	7785	No	NA	22	1	0	High-quality	High-quality	100.0	AAI-based (high-confidence)	0.0	1.0	contig >1.5x longer than expected genome length
CR31_NODE_1049_length_5181_cov_151_685720	5181	No	NA	14	0	0	High-quality	High-quality	100.0	AAI-based (medium-confidence)	0.0	2.4	no viral genes detected; high kmer_freq may indicate large duplication; contig >1.5x longer than expected genome length; low-confidence DTR
CR31_NODE_1234_length_4753_cov_321_057471	4753	No	NA	11	0	0	High-quality	High-quality	99.69	AAI-based (medium-confidence)	0.0	1.0	no viral genes detected
CR31_NODE_1430_length_4422_cov_408_758186	4422	No	NA	9	0	0	High-quality	High-quality	100.0	AAI-based (medium-confidence)	0.0	1.8	no viral genes detected; high kmer_freq may indicate large duplication; contig >1.5x longer than expected genome length; low-confidence DTR
CR31_NODE_1624_length_4181_cov_44_916384	4181	No	NA	5	5	0	High-quality	High-quality	91.7	AAI-based (high-confidence)	0.0	1.0
CR31_NODE_1663_length_4121_cov_15_136006	4121	No	NA	10	0	0	High-quality	High-quality	98.9	AAI-based (high-confidence)	0.0	1.0	no viral genes detected
CR31_NODE_1833_length_3910_cov_1520_552789	3910	No	NA	5	0	0	High-quality	High-quality	100.0	AAI-based (medium-confidence)	0.0	1.7	no viral genes detected; high kmer_freq may indicate large duplication; contig >1.5x longer than expected genome length; low-confidence DTR
CR31_NODE_1882_length_3853_cov_22_368615	3853	No	NA	9	0	0	High-quality	High-quality	100.0	AAI-based (medium-confidence)	0.0	1.8	no viral genes detected; high kmer_freq may indicate large duplication; contig >1.5x longer than expected genome length; low-confidence DTR
CR31_NODE_2475_length_3271_cov_454_623756	3271	No	NA	4	2	0	High-quality	High-quality	100.0	AAI-based (high-confidence)	0.0	1.95	high kmer_freq may indicate large duplication; contig >1.5x longer than expected genome length
CR31_NODE_4078_length_2372_cov_6_061286	2372	No	NA	6	0	0	High-quality	High-quality	100.0	AAI-based (high-confidence)	0.0	1.0	no viral genes detected
CR31_NODE_4385_length_2284_cov_1265_240018	2284	No	NA	2	0	0	High-quality	High-quality	94.82	AAI-based (medium-confidence)	0.0	1.0	no viral genes detected
CR31_NODE_4483_length_2252_cov_21_402822	2252	No	NA	5	0	0	High-quality	High-quality	100.0	AAI-based (medium-confidence)	0.0	1.0	no viral genes detected
CR31_NODE_5421_length_2012_cov_2_557997	2012	No	NA	3	2	0	High-quality	High-quality	100.0	AAI-based (high-confidence)	0.0	1.0
CR31_NODE_5616_length_1967_cov_74_768305	1967	No	NA	1	0	0	High-quality	High-quality	100.0	AAI-based (high-confidence)	0.0	1.0	no viral genes detected
CR31_NODE_6172_length_1862_cov_377_168788	1862	No	NA	2	0	0	High-quality	High-quality	98.28	AAI-based (high-confidence)	0.0	1.0	no viral genes detected
CR31_NODE_7432_length_1665_cov_4613_170186	1665	No	NA	2	0	0	High-quality	High-quality	96.69	AAI-based (high-confidence)	0.0	1.0	no viral genes detected
CR32_NODE_57_length_46128_cov_25_797734	46128	No	NA	86	28	0	High-quality	High-quality	99.36	AAI-based (medium-confidence)	0.0	1.0
CR32_NODE_683_length_9476_cov_38_511411	9476	No	NA	26	2	0	High-quality	High-quality	100.0	AAI-based (medium-confidence)	0.0	1.95	high kmer_freq may indicate large duplication; contig >1.5x longer than expected genome length
CR32_NODE_1438_length_5826_cov_374_549991	5826	No	NA	11	0	0	High-quality	High-quality	100.0	AAI-based (high-confidence)	0.0	1.25	no viral genes detected; contig >1.5x longer than expected genome length
CR32_NODE_2167_length_4482_cov_886_305850	4482	No	NA	9	0	0	High-quality	High-quality	100.0	AAI-based (medium-confidence)	0.0	1.8	no viral genes detected; high kmer_freq may indicate large duplication; contig >1.5x longer than expected genome length; low-confidence DTR
CR32_NODE_2228_length_4403_cov_1342_424563	4403	No	NA	8	0	0	High-quality	High-quality	100.0	AAI-based (medium-confidence)	0.0	1.8	no viral genes detected; high kmer_freq may indicate large duplication; contig >1.5x longer than expected genome length; low-confidence DTR
CR32_NODE_2292_length_4330_cov_4_076257	4330	No	NA	5	5	0	High-quality	High-quality	90.91	AAI-based (high-confidence)	0.0	1.0
CR32_NODE_2614_length_4019_cov_80_016650	4019	No	NA	7	0	0	High-quality	High-quality	96.5	AAI-based (high-confidence)	0.0	1.0	no viral genes detected
CR32_NODE_2861_length_3795_cov_1622_032888	3795	No	NA	5	0	0	High-quality	High-quality	100.0	AAI-based (high-confidence)	0.0	1.0	no viral genes detected
CR32_NODE_2864_length_3793_cov_321_337881	3793	No	NA	10	0	0	High-quality	High-quality	100.0	AAI-based (high-confidence)	0.0	1.7	no viral genes detected; high kmer_freq may indicate large duplication; contig >1.5x longer than expected genome length; low-confidence DTR
CR32_NODE_3026_length_3653_cov_464_439689	3653	No	NA	4	4	0	High-quality	High-quality	100.0	AAI-based (medium-confidence)	0.0	2.0	high kmer_freq may indicate large duplication; low-confidence DTR
CR32_NODE_3264_length_3491_cov_5_805588	3491	No	NA	11	0	0	High-quality	High-quality	100.0	AAI-based (high-confidence)	0.0	1.0	no viral genes detected
CR32_NODE_3387_length_3395_cov_86_048802	3395	No	NA	5	0	0	High-quality	High-quality	100.0	AAI-based (medium-confidence)	0.0	1.1	no viral genes detected
CR32_NODE_3460_length_3343_cov_1181_997263	3343	No	NA	4	0	0	High-quality	High-quality	100.0	AAI-based (high-confidence)	0.0	1.95	no viral genes detected; high kmer_freq may indicate large duplication; contig >1.5x longer than expected genome length
CR32_NODE_4590_length_2789_cov_14_122897	2789	No	NA	6	0	0	High-quality	High-quality	98.45	AAI-based (high-confidence)	0.0	1.0	no viral genes detected
CR32_NODE_5833_length_2392_cov_237_604193	2392	No	NA	7	0	0	High-quality	High-quality	93.37	AAI-based (high-confidence)	0.0	1.0	no viral genes detected
CR32_NODE_6083_length_2340_cov_4_884026	2340	No	NA	4	0	0	High-quality	High-quality	92.94	AAI-based (high-confidence)	0.0	1.0	no viral genes detected
CR32_NODE_6549_length_2240_cov_29_265904	2240	No	NA	6	0	0	High-quality	High-quality	99.59	AAI-based (medium-confidence)	0.0	1.0	no viral genes detected
CR32_NODE_10950_length_1577_cov_861_620894	1577	No	NA	3	0	0	High-quality	High-quality	91.77	AAI-based (high-confidence)	0.0	1.0	no viral genes detected
CR32_NODE_17905_length_1047_cov_88_222782	1047	No	NA	1	0	0	High-quality	High-quality	100.0	AAI-based (high-confidence)	0.0	1.0	no viral genes detected
CR11_NODE_5_length_18929_cov_18_034863	18929	No	NA	21	8	0	Low-quality	Genome-fragment	40.22	AAI-based (medium-confidence)	0.0	1.0
CR11_NODE_23_length_11797_cov_83_918583	11797	No	NA	22	1	0	Low-quality	Genome-fragment	8.66	HMM-based (lower-bound)	0.0	1.0	low-confidence DTR
CR11_NODE_40_length_10034_cov_5_067742	10034	No	NA	4	0	0	Low-quality	Genome-fragment	15.74	AAI-based (medium-confidence)	0.0	1.0	no viral genes detected
CR11_NODE_99_length_6867_cov_5_134469	6867	No	NA	12	3	0	Low-quality	Genome-fragment	4.78	HMM-based (lower-bound)	0.0	1.0
CR11_NODE_136_length_5829_cov_6_215275	5829	No	NA	16	2	0	Low-quality	Genome-fragment	11.16	AAI-based (medium-confidence)	0.0	1.0
CR11_NODE_138_length_5778_cov_78_082125	5778	No	NA	7	7	0	Low-quality	Genome-fragment	42.95	AAI-based (medium-confidence)	0.0	1.5	high kmer_freq may indicate large duplication
CR11_NODE_168_length_5349_cov_5_258784	5349	No	NA	11	5	0	Low-quality	Genome-fragment	9.16	AAI-based (high-confidence)	0.0	1.0
CR11_NODE_189_length_5138_cov_11_573480	5138	No	NA	8	1	0	Low-quality	Genome-fragment	1.39	HMM-based (lower-bound)	0.0	1.0	low-confidence DTR
CR11_NODE_226_length_4750_cov_4_023855	4750	No	NA	6	2	0	Low-quality	Genome-fragment	11.09	AAI-based (medium-confidence)	0.0	1.0
CR11_NODE_234_length_4680_cov_3_827459	4680	No	NA	7	3	0	Low-quality	Genome-fragment	6.42	AAI-based (high-confidence)	0.0	1.0
CR11_NODE_275_length_4363_cov_5_555478	4363	No	NA	10	1	0	Low-quality	Genome-fragment	3.87	HMM-based (lower-bound)	0.0	1.0
CR11_NODE_338_length_4071_cov_27_252988	4071	No	NA	9	1	0	Low-quality	Genome-fragment	2.8	HMM-based (lower-bound)	0.0	1.0	low-confidence DTR
CR11_NODE_463_length_3379_cov_6_349579	3379	No	NA	7	0	1	Low-quality	Genome-fragment	6.08	AAI-based (medium-confidence)	0.0	1.0	no viral genes detected
CR11_NODE_489_length_3290_cov_3_612983	3290	No	NA	5	1	0	Low-quality	Genome-fragment	9.08	AAI-based (high-confidence)	0.0	1.0
CR11_NODE_499_length_3255_cov_2_901250	3255	No	NA	5	5	0	Low-quality	Genome-fragment	5.26	AAI-based (high-confidence)	0.0	1.0
CR11_NODE_512_length_3195_cov_3_114650	3195	No	NA	3	2	0	Low-quality	Genome-fragment	3.25	HMM-based (lower-bound)	0.0	1.0
CR11_NODE_520_length_3173_cov_3_542335	3173	No	NA	6	2	0	Low-quality	Genome-fragment	5.33	AAI-based (medium-confidence)	0.0	1.0
CR11_NODE_542_length_3120_cov_39_897879	3120	No	NA	8	2	0	Low-quality	Genome-fragment	6.44	AAI-based (medium-confidence)	0.0	1.0
CR11_NODE_549_length_3096_cov_2_669188	3096	No	NA	4	2	0	Low-quality	Genome-fragment	4.79	AAI-based (high-confidence)	0.0	1.0
CR11_NODE_556_length_3078_cov_3_066490	3078	No	NA	6	4	0	Low-quality	Genome-fragment	9.73	AAI-based (high-confidence)	0.0	1.0
CR11_NODE_583_length_3020_cov_4_040809	3020	No	NA	3	2	0	Low-quality	Genome-fragment	6.15	AAI-based (medium-confidence)	0.0	1.0
CR11_NODE_806_length_2616_cov_3_178446	2616	No	NA	2	0	0	Low-quality	Genome-fragment	5.52	AAI-based (medium-confidence)	0.0	1.0	no viral genes detected
CR11_NODE_1037_length_2364_cov_3_708099	2364	No	NA	3	1	0	Low-quality	Genome-fragment	0.95	HMM-based (lower-bound)	0.0	1.0
CR11_NODE_1358_length_2168_cov_2940_630857	2168	No	NA	1	1	0	Low-quality	Genome-fragment	19.45	AAI-based (medium-confidence)	0.0	1.0	low-confidence DTR
CR11_NODE_1400_length_2141_cov_81_172100	2141	No	NA	4	1	0	Low-quality	Genome-fragment	3.96	AAI-based (high-confidence)	0.0	1.0	low-confidence DTR
CR11_NODE_1533_length_2058_cov_27_057913	2058	No	NA	3	2	0	Low-quality	Genome-fragment	49.45	HMM-based (lower-bound)	0.0	1.0	low-confidence DTR
CR11_NODE_1674_length_1982_cov_18_545926	1982	No	NA	6	0	0	Low-quality	Genome-fragment	40.37	AAI-based (high-confidence)	0.0	1.0	no viral genes detected
CR11_NODE_1718_length_1962_cov_6_209754	1962	No	NA	3	1	0	Low-quality	Genome-fragment	3.2	AAI-based (high-confidence)	0.0	1.0
CR11_NODE_1795_length_1924_cov_200_075441	1924	No	NA	3	1	0	Low-quality	Genome-fragment	46.23	HMM-based (lower-bound)	0.0	1.0	low-confidence DTR
CR11_NODE_1839_length_1902_cov_20_127233	1902	No	NA	3	0	0	Low-quality	Genome-fragment	38.76	AAI-based (high-confidence)	0.0	1.0	no viral genes detected
CR11_NODE_1939_length_1852_cov_3_691152	1852	No	NA	5	2	0	Low-quality	Genome-fragment	4.18	AAI-based (medium-confidence)	0.0	1.0
CR11_NODE_2024_length_1812_cov_766_425726	1812	No	NA	2	1	0	Low-quality	Genome-fragment	43.54	HMM-based (lower-bound)	0.0	1.0	low-confidence DTR
CR11_NODE_2079_length_1793_cov_116_845224	1793	No	NA	3	1	0	Low-quality	Genome-fragment	48.41	HMM-based (lower-bound)	0.0	1.0	low-confidence DTR
CR11_NODE_2180_length_1756_cov_239_691358	1756	No	NA	2	1	0	Low-quality	Genome-fragment	42.2	HMM-based (lower-bound)	0.0	1.0	low-confidence DTR
CR11_NODE_2271_length_1720_cov_28_149550	1720	No	NA	4	0	0	Low-quality	Genome-fragment	35.25	AAI-based (high-confidence)	0.0	1.0	no viral genes detected
CR11_NODE_2291_length_1713_cov_2_757539	1713	No	NA	2	0	0	Low-quality	Genome-fragment	2.79	AAI-based (medium-confidence)	0.0	1.0	no viral genes detected
CR11_NODE_2418_length_1653_cov_7_172090	1653	No	NA	4	0	0	Low-quality	Genome-fragment	29.75	AAI-based (high-confidence)	0.0	1.0	no viral genes detected
CR11_NODE_2468_length_1634_cov_2_189360	1634	No	NA	3	1	0	Low-quality	Genome-fragment	1.45	HMM-based (lower-bound)	0.0	1.0
CR11_NODE_2486_length_1625_cov_2_345223	1625	No	NA	5	3	0	Low-quality	Genome-fragment	4.02	AAI-based (high-confidence)	0.0	1.0
CR11_NODE_2667_length_1522_cov_2_607362	1522	No	NA	5	0	0	Low-quality	Genome-fragment	2.89	AAI-based (high-confidence)	0.0	1.0	no viral genes detected
CR11_NODE_2777_length_1448_cov_1_645370	1448	No	NA	5	2	0	Low-quality	Genome-fragment	3.79	AAI-based (medium-confidence)	0.0	1.0
CR11_NODE_2817_length_1423_cov_22_096491	1423	No	NA	2	0	0	Low-quality	Genome-fragment	30.39	AAI-based (high-confidence)	0.0	1.0	no viral genes detected
CR11_NODE_2831_length_1415_cov_2_077206	1415	No	NA	3	2	0	Low-quality	Genome-fragment	2.92	AAI-based (medium-confidence)	0.0	1.0
CR11_NODE_3017_length_1330_cov_124_669804	1330	No	NA	3	1	0	Low-quality	Genome-fragment	35.91	HMM-based (lower-bound)	0.0	1.0	low-confidence DTR
CR11_NODE_3159_length_1273_cov_2_213465	1273	No	NA	2	1	0	Low-quality	Genome-fragment	0.78	AAI-based (medium-confidence)	0.0	1.0
CR11_NODE_3216_length_1255_cov_2_518333	1255	No	NA	1	1	0	Low-quality	Genome-fragment	0.86	HMM-based (lower-bound)	0.0	1.0
CR11_NODE_3246_length_1245_cov_13_849580	1245	No	NA	3	0	0	Low-quality	Genome-fragment	49.22	AAI-based (high-confidence)	0.0	1.0	no viral genes detected
CR11_NODE_3350_length_1204_cov_1_846823	1204	No	NA	2	0	0	Low-quality	Genome-fragment	2.96	AAI-based (high-confidence)	0.0	1.0	no viral genes detected
CR11_NODE_3374_length_1197_cov_3_098949	1197	No	NA	1	1	0	Low-quality	Genome-fragment	0.09	HMM-based (lower-bound)	0.0	1.0
CR11_NODE_3448_length_1177_cov_87_534759	1177	No	NA	1	1	0	Low-quality	Genome-fragment	49.58	HMM-based (lower-bound)	0.0	1.0	low-confidence DTR
CR11_NODE_3459_length_1174_cov_220_186774	1174	No	NA	2	1	0	Low-quality	Genome-fragment	31.06	HMM-based (lower-bound)	0.0	1.0	low-confidence DTR
CR11_NODE_3604_length_1137_cov_481_256007	1137	No	NA	1	0	0	Low-quality	Genome-fragment	44.88	AAI-based (high-confidence)	0.0	1.0	no viral genes detected
CR11_NODE_3675_length_1122_cov_2_151828	1122	No	NA	3	1	0	Low-quality	Genome-fragment	0.5	HMM-based (lower-bound)	0.0	1.0
CR11_NODE_3679_length_1121_cov_2_299250	1121	No	NA	3	1	0	Low-quality	Genome-fragment	1.82	AAI-based (medium-confidence)	0.0	1.0
CR11_NODE_3723_length_1107_cov_3_629278	1107	No	NA	4	1	0	Low-quality	Genome-fragment	1.95	AAI-based (medium-confidence)	0.0	1.0
CR11_NODE_3759_length_1098_cov_16_910834	1098	No	NA	2	1	0	Low-quality	Genome-fragment	0.99	AAI-based (medium-confidence)	0.0	1.05	low-confidence DTR
CR11_NODE_3778_length_1093_cov_83_447977	1093	No	NA	1	1	0	Low-quality	Genome-fragment	47.9	AAI-based (medium-confidence)	0.0	1.05	low-confidence DTR
CR11_NODE_3815_length_1086_cov_1_416101	1086	No	NA	2	1	0	Low-quality	Genome-fragment	42.1	HMM-based (lower-bound)	0.0	1.0
CR11_NODE_3828_length_1081_cov_49_636452	1081	No	NA	1	1	0	Low-quality	Genome-fragment	45.54	HMM-based (lower-bound)	0.0	1.1	low-confidence DTR
CR11_NODE_3964_length_1047_cov_1_654234	1047	No	NA	3	0	0	Low-quality	Genome-fragment	2.88	AAI-based (medium-confidence)	0.0	1.0	no viral genes detected
CR11_NODE_4085_length_1018_cov_4993_790239	1018	No	NA	2	0	0	Low-quality	Genome-fragment	38.12	AAI-based (high-confidence)	0.0	1.0	no viral genes detected
CR11_NODE_4105_length_1013_cov_19_678497	1013	No	NA	1	0	0	Low-quality	Genome-fragment	1.16	AAI-based (high-confidence)	0.0	1.0	no viral genes detected
CR11_NODE_4115_length_1010_cov_1_420942	1010	No	NA	3	0	0	Low-quality	Genome-fragment	2.12	AAI-based (medium-confidence)	0.0	1.0	no viral genes detected
CR11_NODE_4161_length_1000_cov_6_234921	1000	No	NA	3	0	0	Low-quality	Genome-fragment	1.92	AAI-based (high-confidence)	0.0	1.0	no viral genes detected
CR12_NODE_43_length_16539_cov_12_319279	16539	No	NA	11	3	0	Low-quality	Genome-fragment	26.36	AAI-based (high-confidence)	0.0	1.0
CR12_NODE_84_length_12340_cov_6_846561	12340	No	NA	13	4	0	Low-quality	Genome-fragment	29.43	AAI-based (medium-confidence)	0.0	1.0
CR12_NODE_152_length_8574_cov_6_349454	8574	No	NA	14	0	1	Low-quality	Genome-fragment	17.6	AAI-based (high-confidence)	0.0	1.0	no viral genes detected
CR12_NODE_193_length_7608_cov_6_588375	7608	No	NA	7	2	0	Low-quality	Genome-fragment	12.17	AAI-based (high-confidence)	0.0	1.0
CR12_NODE_232_length_6724_cov_3_761284	6724	No	NA	14	1	0	Low-quality	Genome-fragment	18.29	AAI-based (high-confidence)	0.0	1.0
CR12_NODE_276_length_6133_cov_3_878414	6133	No	NA	7	2	0	Low-quality	Genome-fragment	7.44	HMM-based (lower-bound)	0.0	1.0
CR12_NODE_298_length_5907_cov_12_203008	5907	No	NA	8	5	0	Low-quality	Genome-fragment	12.71	AAI-based (medium-confidence)	0.0	1.0
CR12_NODE_346_length_5439_cov_4_386330	5439	No	NA	12	1	0	Low-quality	Genome-fragment	6.78	HMM-based (lower-bound)	0.0	1.0
CR12_NODE_394_length_4976_cov_5_636253	4976	No	NA	13	2	0	Low-quality	Genome-fragment	2.31	HMM-based (lower-bound)	0.0	1.0
CR12_NODE_441_length_4717_cov_4_793865	4717	No	NA	3	0	0	Low-quality	Genome-fragment	11.04	AAI-based (medium-confidence)	0.0	1.0	no viral genes detected
CR12_NODE_444_length_4711_cov_3_391538	4711	No	NA	8	1	0	Low-quality	Genome-fragment	4.77	HMM-based (lower-bound)	0.0	1.0
CR12_NODE_504_length_4473_cov_3_461747	4473	No	NA	6	1	0	Low-quality	Genome-fragment	12.36	AAI-based (high-confidence)	0.0	1.0
CR12_NODE_524_length_4397_cov_28_308383	4397	No	NA	6	2	0	Low-quality	Genome-fragment	5.91	AAI-based (high-confidence)	0.0	1.0
CR12_NODE_553_length_4338_cov_6_084754	4338	No	NA	11	3	0	Low-quality	Genome-fragment	7.2	AAI-based (high-confidence)	0.0	1.0
CR12_NODE_558_length_4321_cov_4_749414	4321	No	NA	10	3	1	Low-quality	Genome-fragment	3.99	HMM-based (lower-bound)	0.0	1.0
CR12_NODE_578_length_4216_cov_1_751262	4216	No	NA	9	5	0	Low-quality	Genome-fragment	2.25	AAI-based (medium-confidence)	0.0	1.0
CR12_NODE_623_length_4063_cov_5_594810	4063	No	NA	6	4	0	Low-quality	Genome-fragment	6.66	AAI-based (high-confidence)	0.0	1.0
CR12_NODE_645_length_3955_cov_3_345128	3955	No	NA	5	0	0	Low-quality	Genome-fragment	10.02	AAI-based (medium-confidence)	0.0	1.0	no viral genes detected
CR12_NODE_672_length_3852_cov_23_112721	3852	No	NA	10	1	0	Low-quality	Genome-fragment	6.32	AAI-based (high-confidence)	0.0	1.0
CR12_NODE_739_length_3652_cov_6_278287	3652	No	NA	10	2	0	Low-quality	Genome-fragment	9.63	AAI-based (high-confidence)	0.0	1.0
CR12_NODE_817_length_3384_cov_1_604386	3384	No	NA	6	5	0	Low-quality	Genome-fragment	5.87	AAI-based (high-confidence)	0.0	1.0
CR12_NODE_840_length_3329_cov_1_887294	3329	No	NA	6	5	0	Low-quality	Genome-fragment	6.51	AAI-based (medium-confidence)	0.0	1.0
CR12_NODE_882_length_3229_cov_3_738185	3229	No	NA	5	3	0	Low-quality	Genome-fragment	7.74	AAI-based (medium-confidence)	0.0	1.0
CR12_NODE_953_length_3073_cov_3_484095	3073	No	NA	2	2	0	Low-quality	Genome-fragment	4.99	AAI-based (high-confidence)	0.0	1.0
CR12_NODE_1323_length_2607_cov_10_276254	2607	No	NA	5	1	0	Low-quality	Genome-fragment	5.84	AAI-based (medium-confidence)	0.0	1.0
CR12_NODE_1467_length_2483_cov_3_129325	2483	Yes	713	3	1	1	Low-quality	Genome-fragment	0.33	HMM-based (lower-bound)	71.28	1.0
CR12_NODE_1581_length_2404_cov_13_680289	2404	No	NA	3	1	0	Low-quality	Genome-fragment	16.1	AAI-based (medium-confidence)	0.0	1.0	low-confidence DTR
CR12_NODE_1817_length_2278_cov_11_255061	2278	No	NA	5	0	0	Low-quality	Genome-fragment	46.71	AAI-based (high-confidence)	0.0	1.0	no viral genes detected
CR12_NODE_1853_length_2259_cov_190_334392	2259	No	NA	3	1	0	Low-quality	Genome-fragment	21.06	AAI-based (medium-confidence)	0.0	1.0	low-confidence DTR
CR12_NODE_2022_length_2187_cov_1528_843809	2187	No	NA	1	1	0	Low-quality	Genome-fragment	24.16	AAI-based (medium-confidence)	0.0	1.0	low-confidence DTR
CR12_NODE_2045_length_2175_cov_1_500472	2175	No	NA	4	1	0	Low-quality	Genome-fragment	0.97	HMM-based (lower-bound)	0.0	1.0
CR12_NODE_2085_length_2152_cov_3197_408202	2152	No	NA	1	1	0	Low-quality	Genome-fragment	19.43	AAI-based (medium-confidence)	0.0	1.0	low-confidence DTR
CR12_NODE_2266_length_2075_cov_40_394059	2075	No	NA	2	1	0	Low-quality	Genome-fragment	25.07	AAI-based (medium-confidence)	0.0	1.0	low-confidence DTR
CR12_NODE_2311_length_2056_cov_290_296852	2056	No	NA	3	3	0	Low-quality	Genome-fragment	46.09	AAI-based (high-confidence)	0.0	1.0
CR12_NODE_2368_length_2032_cov_2_366211	2032	No	NA	2	0	0	Low-quality	Genome-fragment	2.87	AAI-based (medium-confidence)	0.0	1.0	no viral genes detected
CR12_NODE_2490_length_1981_cov_2_137072	1981	No	NA	3	1	0	Low-quality	Genome-fragment	3.26	AAI-based (high-confidence)	0.0	1.0
CR12_NODE_2565_length_1955_cov_2_733684	1955	No	NA	4	2	0	Low-quality	Genome-fragment	8.37	HMM-based (lower-bound)	0.0	1.0	low-confidence DTR
CR12_NODE_2791_length_1870_cov_2_379063	1870	No	NA	5	1	0	Low-quality	Genome-fragment	1.97	HMM-based (lower-bound)	0.0	1.0
CR12_NODE_2940_length_1823_cov_90_061652	1823	No	NA	3	2	0	Low-quality	Genome-fragment	17.89	AAI-based (medium-confidence)	0.0	1.0
CR12_NODE_2967_length_1813_cov_2_201934	1813	No	NA	2	0	0	Low-quality	Genome-fragment	3.29	AAI-based (high-confidence)	0.0	1.0	no viral genes detected
CR12_NODE_2993_length_1803_cov_4_667620	1803	No	NA	2	2	0	Low-quality	Genome-fragment	37.48	AAI-based (high-confidence)	0.0	1.0
CR12_NODE_3058_length_1783_cov_1_980324	1783	No	NA	4	0	2	Low-quality	Genome-fragment	1.27	AAI-based (medium-confidence)	0.0	1.0	no viral genes detected
CR12_NODE_3142_length_1762_cov_1_984183	1762	No	NA	2	1	0	Low-quality	Genome-fragment	26.93	HMM-based (lower-bound)	0.0	1.0
CR12_NODE_3156_length_1756_cov_18_820694	1756	No	NA	2	1	0	Low-quality	Genome-fragment	47.41	HMM-based (lower-bound)	0.0	1.0	low-confidence DTR
CR12_NODE_3213_length_1740_cov_48_106825	1740	No	NA	2	1	0	Low-quality	Genome-fragment	41.81	HMM-based (lower-bound)	0.0	1.0	low-confidence DTR
CR12_NODE_3224_length_1737_cov_75_497027	1737	No	NA	2	1	0	Low-quality	Genome-fragment	46.9	HMM-based (lower-bound)	0.0	1.0
CR12_NODE_3235_length_1735_cov_70_205952	1735	No	NA	3	1	0	Low-quality	Genome-fragment	46.85	HMM-based (lower-bound)	0.0	1.0	low-confidence DTR
CR12_NODE_3360_length_1696_cov_15_911030	1696	No	NA	2	1	0	Low-quality	Genome-fragment	15.98	AAI-based (medium-confidence)	0.0	1.0	low-confidence DTR
CR12_NODE_3527_length_1642_cov_1_789540	1642	No	NA	5	0	0	Low-quality	Genome-fragment	4.11	AAI-based (medium-confidence)	0.0	1.0	no viral genes detected
CR12_NODE_3665_length_1587_cov_38_129243	1587	No	NA	2	1	0	Low-quality	Genome-fragment	33.09	AAI-based (high-confidence)	0.0	1.0
CR12_NODE_3716_length_1563_cov_2_122016	1563	No	NA	1	0	1	Low-quality	Genome-fragment	3.59	AAI-based (medium-confidence)	0.0	1.0	no viral genes detected
CR12_NODE_3884_length_1509_cov_237_712517	1509	No	NA	1	1	0	Low-quality	Genome-fragment	31.5	AAI-based (high-confidence)	0.0	1.0
CR12_NODE_4015_length_1463_cov_1_897727	1463	No	NA	4	1	0	Low-quality	Genome-fragment	2.36	AAI-based (high-confidence)	0.0	1.0
CR12_NODE_4299_length_1364_cov_1168_105424	1364	No	NA	2	1	0	Low-quality	Genome-fragment	25.01	AAI-based (medium-confidence)	0.0	1.0
CR12_NODE_4362_length_1343_cov_2_287267	1343	No	NA	3	0	1	Low-quality	Genome-fragment	0.94	AAI-based (medium-confidence)	0.0	1.0	no viral genes detected
CR12_NODE_4363_length_1342_cov_37_617716	1342	No	NA	2	1	0	Low-quality	Genome-fragment	32.25	HMM-based (lower-bound)	0.0	1.0
CR12_NODE_4491_length_1302_cov_80_868484	1302	No	NA	2	1	0	Low-quality	Genome-fragment	34.45	HMM-based (lower-bound)	0.0	1.0	low-confidence DTR
CR12_NODE_4498_length_1300_cov_2_816867	1300	No	NA	2	1	0	Low-quality	Genome-fragment	2.36	AAI-based (medium-confidence)	0.0	1.0
CR12_NODE_4524_length_1294_cov_2_094431	1294	No	NA	2	1	0	Low-quality	Genome-fragment	2.16	AAI-based (high-confidence)	0.0	1.0
CR12_NODE_4556_length_1284_cov_2_128560	1284	No	NA	3	1	0	Low-quality	Genome-fragment	49.77	HMM-based (lower-bound)	0.0	1.0	low-confidence DTR
CR12_NODE_4584_length_1275_cov_268_344262	1275	No	NA	3	3	0	Low-quality	Genome-fragment	27.97	AAI-based (medium-confidence)	0.0	1.0
CR12_NODE_4593_length_1273_cov_1_569787	1273	No	NA	5	1	0	Low-quality	Genome-fragment	1.98	AAI-based (high-confidence)	0.0	1.0
CR12_NODE_4612_length_1268_cov_1_722176	1268	No	NA	2	1	0	Low-quality	Genome-fragment	0.54	AAI-based (medium-confidence)	0.0	1.0
CR12_NODE_4626_length_1263_cov_329_052152	1263	No	NA	3	3	0	Low-quality	Genome-fragment	27.69	AAI-based (medium-confidence)	0.0	1.0
CR12_NODE_4655_length_1256_cov_3_160699	1256	No	NA	3	3	0	Low-quality	Genome-fragment	2.06	AAI-based (high-confidence)	0.0	1.0
CR12_NODE_4672_length_1252_cov_3_695071	1252	No	NA	3	1	0	Low-quality	Genome-fragment	3.1	AAI-based (high-confidence)	0.0	1.0
CR12_NODE_4747_length_1233_cov_120_466893	1233	No	NA	2	2	0	Low-quality	Genome-fragment	25.6	AAI-based (high-confidence)	0.0	1.0
CR12_NODE_4755_length_1231_cov_14_806973	1231	No	NA	2	1	0	Low-quality	Genome-fragment	32.57	HMM-based (lower-bound)	0.0	1.0	low-confidence DTR
CR12_NODE_4780_length_1222_cov_1749_981148	1222	No	NA	2	0	0	Low-quality	Genome-fragment	45.85	AAI-based (high-confidence)	0.0	1.0	no viral genes detected
CR12_NODE_4815_length_1216_cov_427_696813	1216	No	NA	3	0	0	Low-quality	Genome-fragment	49.37	AAI-based (medium-confidence)	0.0	1.0	no viral genes detected
CR12_NODE_4823_length_1214_cov_146_273512	1214	No	NA	1	1	0	Low-quality	Genome-fragment	25.61	AAI-based (high-confidence)	0.0	1.0
CR12_NODE_4864_length_1206_cov_1_227628	1206	No	NA	3	0	0	Low-quality	Genome-fragment	2.98	AAI-based (high-confidence)	0.0	1.0	no viral genes detected
CR12_NODE_4874_length_1204_cov_1_636205	1204	No	NA	3	0	0	Low-quality	Genome-fragment	2.73	AAI-based (high-confidence)	0.0	1.0	no viral genes detected
CR12_NODE_4876_length_1203_cov_757_856272	1203	No	NA	2	0	0	Low-quality	Genome-fragment	47.42	AAI-based (medium-confidence)	0.0	1.0	no viral genes detected
CR12_NODE_4906_length_1197_cov_78_719790	1197	No	NA	1	1	0	Low-quality	Genome-fragment	28.76	HMM-based (lower-bound)	0.0	1.0	low-confidence DTR
CR12_NODE_4917_length_1195_cov_2_085088	1195	No	NA	1	1	0	Low-quality	Genome-fragment	0.66	HMM-based (lower-bound)	0.0	1.0
CR12_NODE_4953_length_1186_cov_2_313882	1186	No	NA	2	0	0	Low-quality	Genome-fragment	1.94	AAI-based (high-confidence)	0.0	1.0	no viral genes detected
CR12_NODE_5013_length_1176_cov_2_572703	1176	No	NA	2	1	0	Low-quality	Genome-fragment	0.84	AAI-based (high-confidence)	0.0	1.0
CR12_NODE_5035_length_1172_cov_1_445837	1172	No	NA	1	1	0	Low-quality	Genome-fragment	1.62	HMM-based (lower-bound)	0.0	1.0
CR12_NODE_5118_length_1155_cov_46_256364	1155	No	NA	2	1	0	Low-quality	Genome-fragment	30.56	HMM-based (lower-bound)	0.0	1.0	low-confidence DTR
CR12_NODE_5201_length_1141_cov_2_567219	1141	No	NA	3	0	0	Low-quality	Genome-fragment	3.29	AAI-based (high-confidence)	0.0	1.0	no viral genes detected
CR12_NODE_5207_length_1140_cov_1_593548	1140	No	NA	2	2	0	Low-quality	Genome-fragment	18.33	HMM-based (lower-bound)	0.0	1.0
CR12_NODE_5253_length_1129_cov_2_945065	1129	No	NA	2	1	0	Low-quality	Genome-fragment	0.99	HMM-based (lower-bound)	0.0	1.0
CR12_NODE_5401_length_1101_cov_2_546845	1101	No	NA	3	0	0	Low-quality	Genome-fragment	0.78	AAI-based (medium-confidence)	0.0	1.0	no viral genes detected
CR12_NODE_5402_length_1101_cov_2_282983	1101	No	NA	1	0	0	Low-quality	Genome-fragment	1.58	AAI-based (high-confidence)	0.0	1.0	no viral genes detected
CR12_NODE_5412_length_1098_cov_266_967402	1098	No	NA	2	0	0	Low-quality	Genome-fragment	43.19	AAI-based (medium-confidence)	0.0	1.0	no viral genes detected
CR12_NODE_5423_length_1096_cov_2_366955	1096	No	NA	4	1	0	Low-quality	Genome-fragment	2.08	AAI-based (medium-confidence)	0.0	1.0
CR12_NODE_5438_length_1093_cov_27_357418	1093	No	NA	2	2	0	Low-quality	Genome-fragment	26.27	HMM-based (lower-bound)	0.0	1.05	low-confidence DTR
CR12_NODE_5456_length_1089_cov_5_630561	1089	No	NA	1	1	0	Low-quality	Genome-fragment	1.78	AAI-based (high-confidence)	0.0	1.0
CR12_NODE_5507_length_1080_cov_2_595122	1080	No	NA	3	1	0	Low-quality	Genome-fragment	2.4	AAI-based (medium-confidence)	0.0	1.0
CR12_NODE_5555_length_1073_cov_2_211198	1073	No	NA	3	1	0	Low-quality	Genome-fragment	2.08	AAI-based (high-confidence)	0.0	1.0
CR12_NODE_5716_length_1046_cov_3672_381433	1046	No	NA	2	2	0	Low-quality	Genome-fragment	24.02	AAI-based (high-confidence)	0.0	1.0
CR12_NODE_5732_length_1043_cov_150_285425	1043	No	NA	1	1	0	Low-quality	Genome-fragment	21.77	AAI-based (high-confidence)	0.0	1.0
CR12_NODE_5880_length_1019_cov_10_425311	1019	No	NA	2	1	0	Low-quality	Genome-fragment	1.73	AAI-based (high-confidence)	0.0	1.0
CR12_NODE_5900_length_1016_cov_1_496358	1016	No	NA	1	0	0	Low-quality	Genome-fragment	0.97	AAI-based (high-confidence)	0.0	1.0	no viral genes detected
CR12_NODE_6012_length_1001_cov_1_523256	1001	No	NA	2	0	0	Low-quality	Genome-fragment	2.13	AAI-based (high-confidence)	0.0	1.0	no viral genes detected
CR21_NODE_120_length_16335_cov_8_513575	16335	No	NA	23	4	0	Low-quality	Genome-fragment	11.42	HMM-based (lower-bound)	0.0	1.0
CR21_NODE_141_length_15387_cov_5_328268	15387	No	NA	15	6	0	Low-quality	Genome-fragment	26.08	AAI-based (high-confidence)	0.0	1.0
CR21_NODE_180_length_13449_cov_5_159997	13449	No	NA	29	4	0	Low-quality	Genome-fragment	39.3	AAI-based (medium-confidence)	0.0	1.0
CR21_NODE_380_length_9104_cov_6_539397	9104	No	NA	19	5	0	Low-quality	Genome-fragment	24.14	AAI-based (medium-confidence)	0.0	1.0
CR21_NODE_456_length_8324_cov_4_927319	8324	No	NA	12	3	0	Low-quality	Genome-fragment	17.24	AAI-based (medium-confidence)	0.0	1.0
CR21_NODE_550_length_7576_cov_3_358463	7576	No	NA	12	2	1	Low-quality	Genome-fragment	19.39	AAI-based (medium-confidence)	0.0	1.0
CR21_NODE_708_length_6638_cov_3_251101	6638	No	NA	3	0	0	Low-quality	Genome-fragment	10.5	AAI-based (medium-confidence)	0.0	1.0	no viral genes detected
CR21_NODE_777_length_6254_cov_6_911437	6254	No	NA	15	2	0	Low-quality	Genome-fragment	12.92	HMM-based (lower-bound)	0.0	1.0
CR21_NODE_829_length_5997_cov_3_138001	5997	No	NA	11	1	0	Low-quality	Genome-fragment	14.63	AAI-based (medium-confidence)	0.0	1.0
CR21_NODE_934_length_5569_cov_3_546609	5569	No	NA	9	3	0	Low-quality	Genome-fragment	5.55	HMM-based (lower-bound)	0.0	1.0
CR21_NODE_944_length_5547_cov_4_871449	5547	No	NA	9	2	1	Low-quality	Genome-fragment	5.74	HMM-based (lower-bound)	0.0	1.0
CR21_NODE_969_length_5478_cov_3_626590	5478	No	NA	10	3	1	Low-quality	Genome-fragment	9.5	AAI-based (high-confidence)	0.0	1.0
CR21_NODE_1062_length_5212_cov_4_519488	5212	No	NA	12	3	0	Low-quality	Genome-fragment	13.84	AAI-based (high-confidence)	0.0	1.0
CR21_NODE_1141_length_5033_cov_134_900161	5033	No	NA	5	1	0	Low-quality	Genome-fragment	15.07	HMM-based (lower-bound)	0.0	1.0	low-confidence DTR
CR21_NODE_1197_length_4909_cov_4_582818	4909	No	NA	13	1	0	Low-quality	Genome-fragment	4.15	HMM-based (lower-bound)	0.0	1.0
CR21_NODE_1204_length_4898_cov_3_514557	4898	No	NA	6	1	0	Low-quality	Genome-fragment	10.84	AAI-based (medium-confidence)	0.0	1.0
CR21_NODE_1278_length_4748_cov_7_607287	4748	No	NA	11	3	0	Low-quality	Genome-fragment	4.39	HMM-based (lower-bound)	0.0	1.0
CR21_NODE_1476_length_4416_cov_35_773905	4416	No	NA	7	1	0	Low-quality	Genome-fragment	3.24	HMM-based (lower-bound)	0.0	1.0	low-confidence DTR
CR21_NODE_1537_length_4334_cov_506_127834	4334	No	NA	5	4	0	Low-quality	Genome-fragment	30.74	AAI-based (medium-confidence)	0.0	2.1	high kmer_freq may indicate large duplication; low-confidence DTR
CR21_NODE_1538_length_4333_cov_4_004208	4333	No	NA	6	1	0	Low-quality	Genome-fragment	7.36	AAI-based (high-confidence)	0.0	1.0
CR21_NODE_1560_length_4312_cov_6_092319	4312	No	NA	8	1	0	Low-quality	Genome-fragment	9.66	AAI-based (medium-confidence)	0.0	1.0
CR21_NODE_1710_length_4115_cov_4_252463	4115	No	NA	3	0	0	Low-quality	Genome-fragment	6.7	AAI-based (high-confidence)	0.0	1.0	no viral genes detected
CR21_NODE_1725_length_4104_cov_22_467276	4104	No	NA	4	2	0	Low-quality	Genome-fragment	6.79	AAI-based (high-confidence)	0.0	1.0
CR21_NODE_1825_length_3997_cov_12_536276	3997	No	NA	4	0	1	Low-quality	Genome-fragment	8.43	AAI-based (medium-confidence)	0.0	1.0	no viral genes detected
CR21_NODE_1883_length_3912_cov_18_285974	3912	No	NA	3	0	0	Low-quality	Genome-fragment	6.2	AAI-based (high-confidence)	0.0	1.0	no viral genes detected
CR21_NODE_1999_length_3773_cov_6_675363	3773	No	NA	3	1	0	Low-quality	Genome-fragment	6.33	AAI-based (high-confidence)	0.0	1.0
CR21_NODE_2031_length_3736_cov_3_155393	3736	No	NA	3	1	0	Low-quality	Genome-fragment	5.16	AAI-based (high-confidence)	0.0	1.0
CR21_NODE_2135_length_3634_cov_4_318245	3634	No	NA	3	1	0	Low-quality	Genome-fragment	5.93	AAI-based (high-confidence)	0.0	1.0
CR21_NODE_2167_length_3609_cov_12_315138	3609	No	NA	3	0	0	Low-quality	Genome-fragment	7.25	AAI-based (medium-confidence)	0.0	1.0	no viral genes detected; low-confidence DTR
CR21_NODE_2179_length_3596_cov_3_501553	3596	No	NA	10	1	0	Low-quality	Genome-fragment	3.29	HMM-based (lower-bound)	0.0	1.0
CR21_NODE_2185_length_3589_cov_4_518393	3589	No	NA	12	3	0	Low-quality	Genome-fragment	2.74	HMM-based (lower-bound)	0.0	1.0
CR21_NODE_2192_length_3584_cov_7_252479	3584	No	NA	6	1	0	Low-quality	Genome-fragment	5.53	AAI-based (high-confidence)	0.0	1.0
CR21_NODE_2361_length_3389_cov_4_190462	3389	No	NA	9	1	0	Low-quality	Genome-fragment	5.56	AAI-based (high-confidence)	0.0	1.0
CR21_NODE_2500_length_3273_cov_4_424487	3273	No	NA	2	0	1	Low-quality	Genome-fragment	3.42	AAI-based (medium-confidence)	0.0	1.0	no viral genes detected
CR21_NODE_2667_length_3147_cov_3_410414	3147	No	NA	5	3	0	Low-quality	Genome-fragment	4.93	AAI-based (medium-confidence)	0.0	1.0
CR21_NODE_2705_length_3119_cov_13_564295	3119	No	NA	7	2	0	Low-quality	Genome-fragment	5.33	AAI-based (high-confidence)	0.0	1.0
CR21_NODE_2816_length_3045_cov_3_857860	3045	No	NA	5	0	0	Low-quality	Genome-fragment	4.3	AAI-based (high-confidence)	0.0	1.0	no viral genes detected
CR21_NODE_3121_length_2857_cov_7_452177	2857	No	NA	2	0	0	Low-quality	Genome-fragment	4.61	AAI-based (high-confidence)	0.0	1.0	no viral genes detected
CR21_NODE_3473_length_2697_cov_2_511355	2697	No	NA	10	1	0	Low-quality	Genome-fragment	1.68	HMM-based (lower-bound)	0.0	1.0
CR21_NODE_3640_length_2621_cov_4_172253	2621	No	NA	9	0	0	Low-quality	Genome-fragment	5.31	AAI-based (high-confidence)	0.0	1.0	no viral genes detected
CR21_NODE_3988_length_2480_cov_3_182268	2480	No	NA	4	4	0	Low-quality	Genome-fragment	4.24	AAI-based (high-confidence)	0.0	1.0
CR21_NODE_4039_length_2462_cov_2_793519	2462	No	NA	2	0	0	Low-quality	Genome-fragment	4.48	AAI-based (high-confidence)	0.0	1.0	no viral genes detected
CR21_NODE_4085_length_2448_cov_9_385290	2448	No	NA	2	0	0	Low-quality	Genome-fragment	4.07	AAI-based (medium-confidence)	0.0	1.0	no viral genes detected
CR21_NODE_4205_length_2413_cov_3_957591	2413	No	NA	7	2	0	Low-quality	Genome-fragment	6.5	AAI-based (medium-confidence)	0.0	1.0
CR21_NODE_4426_length_2349_cov_50_441151	2349	No	NA	5	0	0	Low-quality	Genome-fragment	45.22	AAI-based (high-confidence)	0.0	1.0	no viral genes detected
CR21_NODE_4599_length_2303_cov_2_378114	2303	No	NA	1	0	0	Low-quality	Genome-fragment	5.98	AAI-based (medium-confidence)	0.0	1.0	no viral genes detected
CR21_NODE_4657_length_2287_cov_5_093190	2287	No	NA	4	1	0	Low-quality	Genome-fragment	46.48	AAI-based (medium-confidence)	0.0	1.0	low-confidence DTR
CR21_NODE_4903_length_2225_cov_3_388479	2225	No	NA	5	1	0	Low-quality	Genome-fragment	6.85	AAI-based (high-confidence)	0.0	1.0
CR21_NODE_5054_length_2189_cov_2_684161	2189	No	NA	8	1	0	Low-quality	Genome-fragment	4.86	AAI-based (medium-confidence)	0.0	1.0
CR21_NODE_5137_length_2167_cov_20_631629	2167	No	NA	4	2	0	Low-quality	Genome-fragment	2.29	HMM-based (lower-bound)	0.0	1.0
CR21_NODE_5263_length_2138_cov_3_961594	2138	No	NA	1	0	0	Low-quality	Genome-fragment	3.39	AAI-based (high-confidence)	0.0	1.0	no viral genes detected
CR21_NODE_5484_length_2085_cov_2_193596	2085	No	NA	3	1	0	Low-quality	Genome-fragment	6.54	AAI-based (medium-confidence)	0.0	1.0
CR21_NODE_5546_length_2072_cov_1_871591	2072	No	NA	4	2	0	Low-quality	Genome-fragment	2.59	AAI-based (medium-confidence)	0.0	1.0
CR21_NODE_5733_length_2030_cov_394_264810	2030	No	NA	2	2	0	Low-quality	Genome-fragment	1.54	AAI-based (medium-confidence)	0.0	1.0	low-confidence DTR
CR21_NODE_6090_length_1958_cov_2_267998	1958	No	NA	2	0	1	Low-quality	Genome-fragment	0.9	AAI-based (medium-confidence)	0.0	1.0	no viral genes detected
CR21_NODE_6136_length_1949_cov_3_617212	1949	No	NA	3	0	1	Low-quality	Genome-fragment	4.11	AAI-based (medium-confidence)	0.0	1.0	no viral genes detected
CR21_NODE_6470_length_1889_cov_3_208833	1889	No	NA	1	1	0	Low-quality	Genome-fragment	0.29	HMM-based (lower-bound)	0.0	1.0
CR21_NODE_6641_length_1863_cov_3_969027	1863	No	NA	3	1	0	Low-quality	Genome-fragment	3.21	AAI-based (medium-confidence)	0.0	1.0
CR21_NODE_6692_length_1854_cov_4_679266	1854	No	NA	5	1	0	Low-quality	Genome-fragment	45.58	AAI-based (medium-confidence)	0.0	1.0
CR21_NODE_6756_length_1845_cov_2_901117	1845	No	NA	2	0	0	Low-quality	Genome-fragment	4.44	AAI-based (medium-confidence)	0.0	1.0	no viral genes detected
CR21_NODE_6799_length_1839_cov_3_428812	1839	No	NA	4	1	0	Low-quality	Genome-fragment	3.9	AAI-based (high-confidence)	0.0	1.0
CR21_NODE_6930_length_1820_cov_181_916147	1820	No	NA	3	1	0	Low-quality	Genome-fragment	43.74	HMM-based (lower-bound)	0.0	1.0	low-confidence DTR
CR21_NODE_7020_length_1807_cov_2_386416	1807	No	NA	4	2	0	Low-quality	Genome-fragment	0.99	AAI-based (medium-confidence)	0.0	1.0
CR21_NODE_7023_length_1806_cov_143_571102	1806	No	NA	3	2	0	Low-quality	Genome-fragment	11.59	AAI-based (medium-confidence)	0.0	1.0	low-confidence DTR
CR21_NODE_7083_length_1798_cov_8_168675	1798	No	NA	5	1	0	Low-quality	Genome-fragment	43.21	HMM-based (lower-bound)	0.0	1.0	low-confidence DTR
CR21_NODE_7101_length_1795_cov_2_705172	1795	No	NA	3	2	0	Low-quality	Genome-fragment	1.76	HMM-based (lower-bound)	0.0	1.0
CR21_NODE_7114_length_1793_cov_4_421174	1793	No	NA	3	1	0	Low-quality	Genome-fragment	0.84	HMM-based (lower-bound)	0.0	1.0
CR21_NODE_7221_length_1780_cov_1_878261	1780	No	NA	4	0	0	Low-quality	Genome-fragment	3.24	AAI-based (medium-confidence)	0.0	1.0	no viral genes detected
CR21_NODE_7227_length_1779_cov_2_993039	1779	No	NA	4	0	0	Low-quality	Genome-fragment	3.54	AAI-based (high-confidence)	0.0	1.0	no viral genes detected
CR21_NODE_7247_length_1776_cov_4_489831	1776	No	NA	3	1	0	Low-quality	Genome-fragment	0.96	HMM-based (lower-bound)	0.0	1.0
CR21_NODE_7257_length_1775_cov_2_548256	1775	No	NA	4	2	0	Low-quality	Genome-fragment	4.88	AAI-based (medium-confidence)	0.0	1.0
CR21_NODE_7494_length_1747_cov_69_385343	1747	No	NA	3	1	0	Low-quality	Genome-fragment	47.17	HMM-based (lower-bound)	0.0	1.0	low-confidence DTR
CR21_NODE_7951_length_1685_cov_2_147239	1685	No	NA	2	0	0	Low-quality	Genome-fragment	1.12	AAI-based (high-confidence)	0.0	1.0	no viral genes detected
CR21_NODE_8030_length_1674_cov_2_729463	1674	No	NA	4	0	0	Low-quality	Genome-fragment	2.57	AAI-based (high-confidence)	0.0	1.0	no viral genes detected
CR21_NODE_8055_length_1671_cov_8_600248	1671	No	NA	3	2	0	Low-quality	Genome-fragment	4.24	AAI-based (medium-confidence)	0.0	1.0
CR21_NODE_8148_length_1655_cov_2_430625	1655	No	NA	6	0	0	Low-quality	Genome-fragment	4.82	AAI-based (medium-confidence)	0.0	1.0	no viral genes detected
CR21_NODE_8189_length_1648_cov_58_910860	1648	No	NA	3	1	0	Low-quality	Genome-fragment	44.5	HMM-based (lower-bound)	0.0	1.0	low-confidence DTR
CR21_NODE_8280_length_1637_cov_2_632111	1637	No	NA	2	1	0	Low-quality	Genome-fragment	4.49	AAI-based (high-confidence)	0.0	1.0
CR21_NODE_8354_length_1627_cov_2_565522	1627	No	NA	1	1	0	Low-quality	Genome-fragment	2.37	HMM-based (lower-bound)	0.0	1.0
CR21_NODE_8443_length_1613_cov_2_530809	1613	No	NA	3	1	0	Low-quality	Genome-fragment	1.45	HMM-based (lower-bound)	0.0	1.0
CR21_NODE_8452_length_1612_cov_3_271034	1612	No	NA	5	2	0	Low-quality	Genome-fragment	3.95	AAI-based (medium-confidence)	0.0	1.0
CR21_NODE_8906_length_1545_cov_56_829530	1545	No	NA	3	3	0	Low-quality	Genome-fragment	32.46	AAI-based (medium-confidence)	0.0	1.0
CR21_NODE_8935_length_1542_cov_10_636853	1542	No	NA	1	1	0	Low-quality	Genome-fragment	1.36	HMM-based (lower-bound)	0.0	1.0
CR21_NODE_9183_length_1508_cov_2_329663	1508	No	NA	4	1	0	Low-quality	Genome-fragment	2.48	AAI-based (high-confidence)	0.0	1.0
CR21_NODE_9432_length_1474_cov_1_580691	1474	No	NA	1	1	0	Low-quality	Genome-fragment	0.89	HMM-based (lower-bound)	0.0	1.0
CR21_NODE_9465_length_1468_cov_9_358811	1468	No	NA	3	0	0	Low-quality	Genome-fragment	2.28	AAI-based (medium-confidence)	0.0	1.0	no viral genes detected
CR21_NODE_9522_length_1461_cov_25_599573	1461	No	NA	2	1	0	Low-quality	Genome-fragment	2.74	AAI-based (medium-confidence)	0.0	1.0
CR21_NODE_9575_length_1455_cov_16_002857	1455	No	NA	3	0	0	Low-quality	Genome-fragment	4.0	AAI-based (medium-confidence)	0.0	1.0	no viral genes detected
CR21_NODE_9600_length_1452_cov_13_203293	1452	No	NA	3	0	1	Low-quality	Genome-fragment	1.72	AAI-based (medium-confidence)	0.0	1.0	no viral genes detected
CR21_NODE_9793_length_1429_cov_1_272926	1429	No	NA	4	1	0	Low-quality	Genome-fragment	2.34	AAI-based (medium-confidence)	0.0	1.0
CR21_NODE_9931_length_1414_cov_2_072112	1414	No	NA	3	1	0	Low-quality	Genome-fragment	0.92	AAI-based (medium-confidence)	0.0	1.0
CR21_NODE_10055_length_1398_cov_2_664929	1398	No	NA	3	2	0	Low-quality	Genome-fragment	2.98	HMM-based (lower-bound)	0.0	1.0
CR21_NODE_10057_length_1398_cov_2_240506	1398	No	NA	1	0	0	Low-quality	Genome-fragment	2.26	AAI-based (high-confidence)	0.0	1.0	no viral genes detected
CR21_NODE_10065_length_1397_cov_143_902385	1397	No	NA	2	1	0	Low-quality	Genome-fragment	28.91	AAI-based (medium-confidence)	0.0	1.0
CR21_NODE_10094_length_1394_cov_5_867812	1394	No	NA	2	1	0	Low-quality	Genome-fragment	33.5	HMM-based (lower-bound)	0.0	1.0	low-confidence DTR
CR21_NODE_10151_length_1389_cov_1_608696	1389	No	NA	3	1	0	Low-quality	Genome-fragment	3.1	AAI-based (high-confidence)	0.0	1.0
CR21_NODE_10261_length_1378_cov_1_906274	1378	No	NA	5	1	0	Low-quality	Genome-fragment	0.59	HMM-based (lower-bound)	0.0	1.0
CR21_NODE_10490_length_1351_cov_5_282407	1351	No	NA	3	1	0	Low-quality	Genome-fragment	3.7	AAI-based (medium-confidence)	0.0	1.0
CR21_NODE_10792_length_1321_cov_2_404423	1321	No	NA	3	1	0	Low-quality	Genome-fragment	3.28	AAI-based (high-confidence)	0.0	1.0
CR21_NODE_10874_length_1313_cov_1_823529	1313	No	NA	4	1	0	Low-quality	Genome-fragment	1.29	HMM-based (lower-bound)	0.0	1.0
CR21_NODE_10898_length_1310_cov_3_026295	1310	No	NA	4	0	0	Low-quality	Genome-fragment	2.22	AAI-based (high-confidence)	0.0	1.0	no viral genes detected
CR21_NODE_11086_length_1291_cov_1_790453	1291	No	NA	4	2	0	Low-quality	Genome-fragment	3.11	AAI-based (medium-confidence)	0.0	1.0
CR21_NODE_11088_length_1290_cov_10_821053	1290	No	NA	3	1	0	Low-quality	Genome-fragment	2.16	AAI-based (high-confidence)	0.0	1.0
CR21_NODE_11146_length_1284_cov_1_482506	1284	No	NA	4	2	0	Low-quality	Genome-fragment	2.46	AAI-based (medium-confidence)	0.0	1.0
CR21_NODE_11252_length_1272_cov_2_674610	1272	No	NA	3	0	0	Low-quality	Genome-fragment	1.33	AAI-based (medium-confidence)	0.0	1.0	no viral genes detected
CR21_NODE_11294_length_1269_cov_1_636738	1269	No	NA	3	0	2	Low-quality	Genome-fragment	2.97	AAI-based (medium-confidence)	0.0	1.0	no viral genes detected
CR21_NODE_11328_length_1266_cov_2_199009	1266	No	NA	3	0	1	Low-quality	Genome-fragment	0.56	AAI-based (high-confidence)	0.0	1.0	no viral genes detected
CR21_NODE_11375_length_1261_cov_59_334992	1261	No	NA	2	2	0	Low-quality	Genome-fragment	27.96	AAI-based (high-confidence)	0.0	1.0
CR21_NODE_11430_length_1257_cov_2_638103	1257	No	NA	3	0	0	Low-quality	Genome-fragment	4.06	AAI-based (medium-confidence)	0.0	1.0	no viral genes detected
CR21_NODE_11480_length_1253_cov_2_662771	1253	No	NA	2	1	0	Low-quality	Genome-fragment	0.2	HMM-based (lower-bound)	0.0	1.0
CR21_NODE_11546_length_1247_cov_2_158557	1247	No	NA	3	2	0	Low-quality	Genome-fragment	2.15	HMM-based (lower-bound)	0.0	1.0
CR21_NODE_11631_length_1239_cov_1_810811	1239	No	NA	3	2	0	Low-quality	Genome-fragment	0.46	HMM-based (lower-bound)	0.0	1.0
CR21_NODE_11667_length_1235_cov_77_066949	1235	No	NA	1	1	0	Low-quality	Genome-fragment	25.76	AAI-based (high-confidence)	0.0	1.0
CR21_NODE_11865_length_1219_cov_1776_524914	1219	No	NA	1	1	0	Low-quality	Genome-fragment	29.29	HMM-based (lower-bound)	0.0	1.0	low-confidence DTR
CR21_NODE_11868_length_1219_cov_2_937285	1219	No	NA	4	0	0	Low-quality	Genome-fragment	2.74	AAI-based (medium-confidence)	0.0	1.0	no viral genes detected
CR21_NODE_11957_length_1212_cov_3_089023	1212	No	NA	2	1	0	Low-quality	Genome-fragment	1.82	HMM-based (lower-bound)	0.0	1.0
CR21_NODE_12210_length_1193_cov_2_498243	1193	No	NA	3	1	0	Low-quality	Genome-fragment	1.89	AAI-based (medium-confidence)	0.0	1.0
CR21_NODE_12261_length_1188_cov_108_778464	1188	No	NA	2	1	0	Low-quality	Genome-fragment	31.43	HMM-based (lower-bound)	0.0	1.0	low-confidence DTR
CR21_NODE_12533_length_1170_cov_1_328251	1170	No	NA	4	0	0	Low-quality	Genome-fragment	1.69	AAI-based (medium-confidence)	0.0	1.0	no viral genes detected
CR21_NODE_12723_length_1155_cov_1_444545	1155	No	NA	3	0	0	Low-quality	Genome-fragment	1.52	AAI-based (high-confidence)	0.0	1.0	no viral genes detected
CR21_NODE_12737_length_1154_cov_2_354868	1154	No	NA	1	1	0	Low-quality	Genome-fragment	2.81	AAI-based (medium-confidence)	0.0	1.0
CR21_NODE_12768_length_1152_cov_1_408387	1152	No	NA	3	2	0	Low-quality	Genome-fragment	1.96	AAI-based (high-confidence)	0.0	1.0
CR21_NODE_12836_length_1147_cov_28_069597	1147	No	NA	3	0	0	Low-quality	Genome-fragment	32.92	AAI-based (high-confidence)	0.0	1.0	no viral genes detected
CR21_NODE_12838_length_1147_cov_5_141941	1147	No	NA	2	0	0	Low-quality	Genome-fragment	3.36	AAI-based (high-confidence)	0.0	1.0	no viral genes detected
CR21_NODE_12991_length_1138_cov_1_622345	1138	No	NA	4	1	0	Low-quality	Genome-fragment	1.85	AAI-based (medium-confidence)	0.0	1.0
CR21_NODE_13000_length_1137_cov_2_010166	1137	No	NA	4	2	0	Low-quality	Genome-fragment	2.38	AAI-based (medium-confidence)	0.0	1.0
CR21_NODE_13071_length_1132_cov_1_947075	1132	No	NA	2	1	0	Low-quality	Genome-fragment	2.84	AAI-based (high-confidence)	0.0	1.0
CR21_NODE_13180_length_1126_cov_1_850607	1126	No	NA	1	0	1	Low-quality	Genome-fragment	0.73	AAI-based (medium-confidence)	0.0	1.0	no viral genes detected
CR21_NODE_13277_length_1120_cov_430_447887	1120	No	NA	1	0	0	Low-quality	Genome-fragment	46.57	AAI-based (high-confidence)	0.0	1.0	no viral genes detected
CR21_NODE_13316_length_1118_cov_1_890875	1118	No	NA	3	1	0	Low-quality	Genome-fragment	1.83	AAI-based (high-confidence)	0.0	1.0
CR21_NODE_13536_length_1103_cov_31_527672	1103	No	NA	2	0	0	Low-quality	Genome-fragment	41.14	AAI-based (high-confidence)	0.0	1.0	no viral genes detected
CR21_NODE_13604_length_1099_cov_384_329502	1099	No	NA	1	0	0	Low-quality	Genome-fragment	45.3	AAI-based (high-confidence)	0.0	1.0	no viral genes detected
CR21_NODE_13639_length_1097_cov_10_979846	1097	No	NA	2	0	0	Low-quality	Genome-fragment	22.71	AAI-based (medium-confidence)	0.0	1.0	no viral genes detected
CR21_NODE_13702_length_1092_cov_3_757956	1092	No	NA	3	0	0	Low-quality	Genome-fragment	1.01	AAI-based (medium-confidence)	0.0	1.0	no viral genes detected
CR21_NODE_13734_length_1090_cov_79_497585	1090	No	NA	2	0	0	Low-quality	Genome-fragment	39.52	AAI-based (high-confidence)	0.0	1.0	no viral genes detected
CR21_NODE_13743_length_1090_cov_2_125604	1090	No	NA	3	0	0	Low-quality	Genome-fragment	40.45	AAI-based (medium-confidence)	0.0	1.0	no viral genes detected
CR21_NODE_13797_length_1086_cov_7_163919	1086	No	NA	1	1	0	Low-quality	Genome-fragment	45.75	HMM-based (lower-bound)	0.0	1.05	low-confidence DTR
CR21_NODE_13916_length_1079_cov_8_894531	1079	No	NA	1	1	0	Low-quality	Genome-fragment	45.45	HMM-based (lower-bound)	0.0	1.05	low-confidence DTR
CR21_NODE_14377_length_1054_cov_249_181181	1054	No	NA	2	0	0	Low-quality	Genome-fragment	38.11	AAI-based (high-confidence)	0.0	1.0	no viral genes detected
CR21_NODE_14391_length_1054_cov_1_178178	1054	No	NA	1	1	0	Low-quality	Genome-fragment	1.72	AAI-based (high-confidence)	0.0	1.0
CR21_NODE_14567_length_1045_cov_1_483838	1045	No	NA	1	1	0	Low-quality	Genome-fragment	2.43	AAI-based (high-confidence)	0.0	1.0
CR21_NODE_14637_length_1042_cov_1_325228	1042	No	NA	2	2	0	Low-quality	Genome-fragment	0.46	HMM-based (lower-bound)	0.0	1.0
CR21_NODE_14771_length_1034_cov_1_964249	1034	No	NA	2	1	0	Low-quality	Genome-fragment	0.92	HMM-based (lower-bound)	0.0	1.0
CR21_NODE_14851_length_1030_cov_2_047179	1030	No	NA	3	0	0	Low-quality	Genome-fragment	2.65	AAI-based (high-confidence)	0.0	1.0	no viral genes detected
CR21_NODE_14867_length_1029_cov_2_409651	1029	No	NA	2	1	0	Low-quality	Genome-fragment	1.81	AAI-based (medium-confidence)	0.0	1.0
CR21_NODE_14994_length_1023_cov_2_616736	1023	No	NA	3	0	1	Low-quality	Genome-fragment	0.81	AAI-based (medium-confidence)	0.0	1.0	no viral genes detected
CR21_NODE_15029_length_1021_cov_40_077640	1021	No	NA	2	1	0	Low-quality	Genome-fragment	1.72	AAI-based (medium-confidence)	0.0	1.0
CR21_NODE_15044_length_1021_cov_1_776398	1021	No	NA	2	1	0	Low-quality	Genome-fragment	2.44	AAI-based (high-confidence)	0.0	1.0
CR21_NODE_15083_length_1019_cov_1_855809	1019	No	NA	2	1	0	Low-quality	Genome-fragment	2.41	AAI-based (medium-confidence)	0.0	1.0
CR21_NODE_15319_length_1008_cov_1_634837	1008	No	NA	3	0	0	Low-quality	Genome-fragment	2.27	AAI-based (medium-confidence)	0.0	1.0	no viral genes detected
CR21_NODE_15400_length_1004_cov_281_564805	1004	No	NA	2	1	0	Low-quality	Genome-fragment	42.29	HMM-based (lower-bound)	0.0	1.0
CR21_NODE_15413_length_1004_cov_2_053741	1004	No	NA	2	0	0	Low-quality	Genome-fragment	0.55	AAI-based (medium-confidence)	0.0	1.0	no viral genes detected
CR21_NODE_15434_length_1003_cov_1_414557	1003	No	NA	3	1	0	Low-quality	Genome-fragment	1.97	AAI-based (medium-confidence)	0.0	1.0
CR21_NODE_15498_length_1000_cov_2_681481	1000	No	NA	2	1	0	Low-quality	Genome-fragment	1.42	HMM-based (lower-bound)	0.0	1.0
CR22_NODE_24_length_16534_cov_6_651435	16534	No	NA	32	3	1	Low-quality	Genome-fragment	38.76	AAI-based (medium-confidence)	0.0	1.0
CR22_NODE_43_length_13301_cov_7_563264	13301	No	NA	28	7	0	Low-quality	Genome-fragment	12.99	HMM-based (lower-bound)	0.0	1.0
CR22_NODE_48_length_12856_cov_9_647528	12856	No	NA	5	0	0	Low-quality	Genome-fragment	20.17	AAI-based (medium-confidence)	0.0	1.0	no viral genes detected
CR22_NODE_458_length_4730_cov_5_165134	4730	No	NA	2	0	0	Low-quality	Genome-fragment	7.75	AAI-based (medium-confidence)	0.0	1.0	no viral genes detected
CR22_NODE_481_length_4648_cov_7_065752	4648	No	NA	6	3	0	Low-quality	Genome-fragment	7.63	AAI-based (high-confidence)	0.0	1.0
CR22_NODE_484_length_4637_cov_4_944347	4637	No	NA	4	2	0	Low-quality	Genome-fragment	7.67	AAI-based (high-confidence)	0.0	1.0
CR22_NODE_590_length_4334_cov_6_051648	4334	Yes	2776	7	1	1	Low-quality	Genome-fragment	4.77	AAI-based (medium-confidence)	35.95	1.0
CR22_NODE_610_length_4262_cov_66_794866	4262	No	NA	4	0	0	Low-quality	Genome-fragment	7.22	AAI-based (medium-confidence)	0.0	1.0	no viral genes detected
CR22_NODE_791_length_3843_cov_15_413675	3843	No	NA	10	1	0	Low-quality	Genome-fragment	6.3	AAI-based (high-confidence)	0.0	1.0
CR22_NODE_803_length_3806_cov_3_594775	3806	No	NA	7	0	0	Low-quality	Genome-fragment	7.02	AAI-based (medium-confidence)	0.0	1.0	no viral genes detected
CR22_NODE_841_length_3734_cov_5_079641	3734	No	NA	5	2	0	Low-quality	Genome-fragment	5.97	AAI-based (high-confidence)	0.0	1.0
CR22_NODE_853_length_3721_cov_3_849700	3721	No	NA	10	4	0	Low-quality	Genome-fragment	4.21	HMM-based (lower-bound)	0.0	1.0
CR22_NODE_988_length_3468_cov_2_945209	3468	No	NA	7	1	0	Low-quality	Genome-fragment	6.69	AAI-based (medium-confidence)	0.0	1.0
CR22_NODE_1172_length_3146_cov_2_229376	3146	No	NA	5	0	0	Low-quality	Genome-fragment	7.51	AAI-based (high-confidence)	0.0	1.0	no viral genes detected
CR22_NODE_1233_length_3072_cov_2_384488	3072	No	NA	4	1	0	Low-quality	Genome-fragment	5.16	AAI-based (high-confidence)	0.0	1.0
CR22_NODE_1250_length_3045_cov_1_919064	3045	No	NA	6	0	0	Low-quality	Genome-fragment	4.24	AAI-based (high-confidence)	0.0	1.0	no viral genes detected
CR22_NODE_1263_length_3032_cov_2_919046	3032	No	NA	6	4	0	Low-quality	Genome-fragment	5.21	AAI-based (high-confidence)	0.0	1.0
CR22_NODE_1281_length_3014_cov_8_562690	3014	No	NA	2	1	0	Low-quality	Genome-fragment	4.23	HMM-based (lower-bound)	0.0	1.0
CR22_NODE_1354_length_2913_cov_51_170399	2913	No	NA	3	2	0	Low-quality	Genome-fragment	2.57	HMM-based (lower-bound)	0.0	1.1	low-confidence DTR
CR22_NODE_2390_length_2264_cov_17_433228	2264	No	NA	5	1	0	Low-quality	Genome-fragment	43.27	AAI-based (high-confidence)	0.0	1.0
CR22_NODE_2754_length_2152_cov_2_222699	2152	No	NA	2	2	0	Low-quality	Genome-fragment	2.0	AAI-based (high-confidence)	0.0	1.0
CR22_NODE_2837_length_2126_cov_4_998069	2126	No	NA	2	0	0	Low-quality	Genome-fragment	3.43	AAI-based (high-confidence)	0.0	1.0	no viral genes detected
CR22_NODE_2982_length_2075_cov_9_048020	2075	No	NA	2	1	0	Low-quality	Genome-fragment	24.93	AAI-based (medium-confidence)	0.0	1.0	low-confidence DTR
CR22_NODE_3028_length_2062_cov_1_886398	2062	No	NA	4	1	0	Low-quality	Genome-fragment	1.14	HMM-based (lower-bound)	0.0	1.0
CR22_NODE_3040_length_2059_cov_2_153693	2059	No	NA	4	3	0	Low-quality	Genome-fragment	3.38	HMM-based (lower-bound)	0.0	1.0
CR22_NODE_3135_length_2030_cov_31_761013	2030	No	NA	3	1	0	Low-quality	Genome-fragment	48.78	HMM-based (lower-bound)	0.0	1.0	low-confidence DTR
CR22_NODE_3139_length_2029_cov_288_746201	2029	No	NA	2	2	0	Low-quality	Genome-fragment	2.14	AAI-based (medium-confidence)	0.0	1.0	low-confidence DTR
CR22_NODE_3208_length_2013_cov_2_797242	2013	No	NA	3	1	0	Low-quality	Genome-fragment	1.79	HMM-based (lower-bound)	0.0	1.0
CR22_NODE_3306_length_1984_cov_4_105754	1984	No	NA	2	1	0	Low-quality	Genome-fragment	47.68	HMM-based (lower-bound)	0.0	1.0	low-confidence DTR
CR22_NODE_3483_length_1931_cov_2_422175	1931	No	NA	6	2	0	Low-quality	Genome-fragment	3.15	AAI-based (medium-confidence)	0.0	1.0
CR22_NODE_3507_length_1923_cov_4_120985	1923	No	NA	3	0	0	Low-quality	Genome-fragment	5.12	AAI-based (medium-confidence)	0.0	1.0	no viral genes detected
CR22_NODE_3626_length_1894_cov_5_585644	1894	No	NA	3	3	0	Low-quality	Genome-fragment	39.82	AAI-based (high-confidence)	0.0	1.0
CR22_NODE_3779_length_1857_cov_14_839068	1857	No	NA	3	2	0	Low-quality	Genome-fragment	20.75	AAI-based (high-confidence)	0.0	1.0	low-confidence DTR
CR22_NODE_3797_length_1852_cov_36_131330	1852	No	NA	3	2	0	Low-quality	Genome-fragment	48.91	AAI-based (high-confidence)	0.0	1.0	low-confidence DTR
CR22_NODE_3837_length_1842_cov_57_138220	1842	No	NA	3	3	0	Low-quality	Genome-fragment	17.6	AAI-based (medium-confidence)	0.0	1.0	low-confidence DTR
CR22_NODE_3840_length_1842_cov_10_689424	1842	No	NA	2	2	0	Low-quality	Genome-fragment	22.96	AAI-based (medium-confidence)	0.0	1.0	low-confidence DTR
CR22_NODE_3928_length_1820_cov_257_983569	1820	No	NA	3	1	0	Low-quality	Genome-fragment	43.74	HMM-based (lower-bound)	0.0	1.0	low-confidence DTR
CR22_NODE_3994_length_1806_cov_11_549971	1806	No	NA	3	2	0	Low-quality	Genome-fragment	48.36	HMM-based (lower-bound)	0.0	1.0	low-confidence DTR
CR22_NODE_4007_length_1802_cov_44_339439	1802	No	NA	2	2	0	Low-quality	Genome-fragment	48.26	HMM-based (lower-bound)	0.0	1.0	low-confidence DTR
CR22_NODE_4036_length_1795_cov_22_976437	1795	No	NA	3	1	0	Low-quality	Genome-fragment	43.13	HMM-based (lower-bound)	0.0	1.0	low-confidence DTR
CR22_NODE_4063_length_1790_cov_26_993084	1790	No	NA	3	1	0	Low-quality	Genome-fragment	43.01	HMM-based (lower-bound)	0.0	1.0	low-confidence DTR
CR22_NODE_4149_length_1772_cov_1_963308	1772	No	NA	4	0	0	Low-quality	Genome-fragment	3.96	AAI-based (medium-confidence)	0.0	1.0	no viral genes detected
CR22_NODE_4237_length_1751_cov_29_682783	1751	No	NA	2	1	0	Low-quality	Genome-fragment	42.08	HMM-based (lower-bound)	0.0	1.0	low-confidence DTR
CR22_NODE_4316_length_1732_cov_1_810972	1732	No	NA	3	2	0	Low-quality	Genome-fragment	2.57	HMM-based (lower-bound)	0.0	1.0
CR22_NODE_4328_length_1728_cov_3_757322	1728	No	NA	5	1	0	Low-quality	Genome-fragment	35.11	AAI-based (medium-confidence)	0.0	1.0
CR22_NODE_4344_length_1722_cov_60_177564	1722	No	NA	3	1	0	Low-quality	Genome-fragment	46.5	HMM-based (lower-bound)	0.0	1.0	low-confidence DTR
CR22_NODE_4351_length_1721_cov_66_219088	1721	No	NA	3	3	0	Low-quality	Genome-fragment	16.15	AAI-based (high-confidence)	0.0	1.0	low-confidence DTR
CR22_NODE_4419_length_1703_cov_301_925364	1703	No	NA	7	0	0	Low-quality	Genome-fragment	35.73	AAI-based (medium-confidence)	0.0	1.0	no viral genes detected
CR22_NODE_4616_length_1656_cov_2_326671	1656	No	NA	5	0	0	Low-quality	Genome-fragment	3.96	AAI-based (high-confidence)	0.0	1.0	no viral genes detected
CR22_NODE_4675_length_1639_cov_7_532828	1639	No	NA	4	0	0	Low-quality	Genome-fragment	46.95	AAI-based (high-confidence)	0.0	1.0	no viral genes detected
CR22_NODE_4801_length_1600_cov_3_462783	1600	No	NA	1	1	0	Low-quality	Genome-fragment	3.77	AAI-based (high-confidence)	0.0	1.0
CR22_NODE_4905_length_1571_cov_2_285620	1571	No	NA	3	0	0	Low-quality	Genome-fragment	3.53	AAI-based (medium-confidence)	0.0	1.0	no viral genes detected
CR22_NODE_5372_length_1443_cov_27_948847	1443	No	NA	3	3	0	Low-quality	Genome-fragment	32.85	AAI-based (high-confidence)	0.0	1.0
CR22_NODE_5499_length_1404_cov_3_939214	1404	No	NA	2	2	0	Low-quality	Genome-fragment	22.84	HMM-based (lower-bound)	0.0	1.0
CR22_NODE_5595_length_1380_cov_16_020377	1380	No	NA	3	0	0	Low-quality	Genome-fragment	28.07	AAI-based (high-confidence)	0.0	1.0	no viral genes detected
CR22_NODE_5701_length_1355_cov_438_467692	1355	No	NA	3	0	0	Low-quality	Genome-fragment	28.58	AAI-based (high-confidence)	0.0	1.0	no viral genes detected
CR22_NODE_5727_length_1350_cov_1_798456	1350	No	NA	1	1	0	Low-quality	Genome-fragment	2.08	AAI-based (high-confidence)	0.0	1.0
CR22_NODE_6245_length_1243_cov_11_228956	1243	No	NA	4	1	0	Low-quality	Genome-fragment	29.87	HMM-based (lower-bound)	0.0	1.0	low-confidence DTR
CR22_NODE_6268_length_1238_cov_16_894336	1238	No	NA	1	1	0	Low-quality	Genome-fragment	29.75	HMM-based (lower-bound)	0.0	1.0	low-confidence DTR
CR22_NODE_6279_length_1237_cov_2_133672	1237	No	NA	3	1	0	Low-quality	Genome-fragment	2.6	AAI-based (high-confidence)	0.0	1.0
CR22_NODE_6592_length_1190_cov_16_762996	1190	No	NA	2	2	0	Low-quality	Genome-fragment	47.26	AAI-based (medium-confidence)	0.0	1.0	low-confidence DTR
CR22_NODE_6602_length_1188_cov_634_751103	1188	No	NA	2	2	0	Low-quality	Genome-fragment	26.73	AAI-based (medium-confidence)	0.0	1.0
CR22_NODE_6679_length_1175_cov_9_020536	1175	No	NA	3	0	0	Low-quality	Genome-fragment	24.08	AAI-based (high-confidence)	0.0	1.0	no viral genes detected
CR22_NODE_6712_length_1171_cov_348_854839	1171	No	NA	2	0	0	Low-quality	Genome-fragment	48.9	AAI-based (high-confidence)	0.0	1.0	no viral genes detected
CR22_NODE_6740_length_1165_cov_308_819820	1165	No	NA	4	0	0	Low-quality	Genome-fragment	49.96	AAI-based (high-confidence)	0.0	1.0	no viral genes detected
CR22_NODE_6791_length_1156_cov_1_299728	1156	No	NA	2	1	0	Low-quality	Genome-fragment	2.59	AAI-based (medium-confidence)	0.0	1.0
CR22_NODE_6824_length_1151_cov_222_359489	1151	No	NA	1	1	0	Low-quality	Genome-fragment	24.05	AAI-based (high-confidence)	0.0	1.0
CR22_NODE_6845_length_1148_cov_57_293687	1148	No	NA	2	0	0	Low-quality	Genome-fragment	48.92	AAI-based (high-confidence)	0.0	1.0	no viral genes detected
CR22_NODE_6886_length_1142_cov_2_404784	1142	No	NA	3	0	0	Low-quality	Genome-fragment	26.03	AAI-based (medium-confidence)	0.0	1.0	no viral genes detected
CR22_NODE_6942_length_1134_cov_47_042632	1134	No	NA	3	0	0	Low-quality	Genome-fragment	24.09	AAI-based (high-confidence)	0.0	1.0	no viral genes detected
CR22_NODE_7048_length_1121_cov_1_784240	1121	No	NA	2	0	0	Low-quality	Genome-fragment	2.76	AAI-based (high-confidence)	0.0	1.0	no viral genes detected
CR22_NODE_7152_length_1107_cov_1_132129	1107	No	NA	1	1	0	Low-quality	Genome-fragment	0.49	HMM-based (lower-bound)	0.0	1.0
CR22_NODE_7203_length_1099_cov_107_841954	1099	No	NA	1	1	0	Low-quality	Genome-fragment	29.08	HMM-based (lower-bound)	0.0	1.0
CR22_NODE_7254_length_1094_cov_1_904716	1094	No	NA	2	1	0	Low-quality	Genome-fragment	1.57	HMM-based (lower-bound)	0.0	1.0
CR22_NODE_7257_length_1093_cov_2_997110	1093	No	NA	4	0	0	Low-quality	Genome-fragment	1.82	AAI-based (medium-confidence)	0.0	1.0	no viral genes detected
CR22_NODE_7298_length_1086_cov_3_261882	1086	No	NA	1	0	0	Low-quality	Genome-fragment	0.58	AAI-based (high-confidence)	0.0	1.0	no viral genes detected
CR22_NODE_7301_length_1086_cov_2_308438	1086	No	NA	2	1	0	Low-quality	Genome-fragment	1.5	HMM-based (lower-bound)	0.0	1.0
CR22_NODE_7311_length_1085_cov_1_964078	1085	No	NA	2	1	0	Low-quality	Genome-fragment	0.51	HMM-based (lower-bound)	0.0	1.0
CR22_NODE_7415_length_1072_cov_2_389381	1072	No	NA	2	1	0	Low-quality	Genome-fragment	1.8	AAI-based (medium-confidence)	0.0	1.0
CR22_NODE_7427_length_1071_cov_1_623031	1071	No	NA	2	1	0	Low-quality	Genome-fragment	28.92	HMM-based (lower-bound)	0.0	1.0
CR22_NODE_7457_length_1066_cov_5_476756	1066	No	NA	2	0	0	Low-quality	Genome-fragment	21.83	AAI-based (high-confidence)	0.0	1.0	no viral genes detected
CR22_NODE_7512_length_1060_cov_2_344279	1060	No	NA	2	0	0	Low-quality	Genome-fragment	0.63	AAI-based (high-confidence)	0.0	1.0	no viral genes detected
CR22_NODE_7653_length_1045_cov_90_750505	1045	No	NA	2	1	0	Low-quality	Genome-fragment	27.65	HMM-based (lower-bound)	0.0	1.0
CR22_NODE_7837_length_1026_cov_2_083419	1026	No	NA	2	1	0	Low-quality	Genome-fragment	1.59	AAI-based (medium-confidence)	0.0	1.0
CR22_NODE_7860_length_1024_cov_1_181631	1024	No	NA	1	0	0	Low-quality	Genome-fragment	1.64	AAI-based (high-confidence)	0.0	1.0	no viral genes detected
CR22_NODE_7868_length_1022_cov_1_096174	1022	No	NA	3	2	0	Low-quality	Genome-fragment	1.07	HMM-based (lower-bound)	0.0	1.0
CR22_NODE_7875_length_1021_cov_1_555901	1021	No	NA	3	1	0	Low-quality	Genome-fragment	1.64	HMM-based (lower-bound)	0.0	1.0
CR22_NODE_7890_length_1018_cov_728_956386	1018	No	NA	2	0	0	Low-quality	Genome-fragment	38.12	AAI-based (high-confidence)	0.0	1.0	no viral genes detected
CR22_NODE_7928_length_1015_cov_3_688542	1015	No	NA	2	1	0	Low-quality	Genome-fragment	39.35	HMM-based (lower-bound)	0.0	1.0
CR22_NODE_8029_length_1005_cov_2_116842	1005	No	NA	4	0	2	Low-quality	Genome-fragment	0.78	AAI-based (medium-confidence)	0.0	1.0	no viral genes detected
CR22_NODE_8055_length_1001_cov_886_513742	1001	No	NA	1	1	0	Low-quality	Genome-fragment	42.17	HMM-based (lower-bound)	0.0	1.1	low-confidence DTR
CR31_NODE_383_length_9305_cov_7_942162	9305	No	NA	10	0	1	Low-quality	Genome-fragment	28.09	AAI-based (medium-confidence)	0.0	1.0	no viral genes detected
CR31_NODE_433_length_8851_cov_58_667576	8851	No	NA	12	0	0	Low-quality	Genome-fragment	19.24	AAI-based (high-confidence)	0.0	2.0	no viral genes detected; high kmer_freq may indicate large duplication; low-confidence DTR
CR31_NODE_540_length_7784_cov_4_474576	7784	No	NA	9	2	0	Low-quality	Genome-fragment	17.89	AAI-based (medium-confidence)	0.0	1.0
CR31_NODE_657_length_6898_cov_5_368260	6898	Yes	5576	10	3	2	Low-quality	Genome-fragment	7.25	HMM-based (lower-bound)	19.16	1.0
CR31_NODE_981_length_5412_cov_15_660071	5412	No	NA	4	1	0	Low-quality	Genome-fragment	9.01	AAI-based (high-confidence)	0.0	1.0
CR31_NODE_997_length_5374_cov_6_205490	5374	No	NA	15	1	0	Low-quality	Genome-fragment	6.69	HMM-based (lower-bound)	0.0	1.0
CR31_NODE_999_length_5363_cov_26_709307	5363	No	NA	12	1	0	Low-quality	Genome-fragment	7.7	HMM-based (lower-bound)	0.0	1.0	low-confidence DTR
CR31_NODE_1021_length_5279_cov_4_554173	5279	No	NA	15	3	0	Low-quality	Genome-fragment	14.32	AAI-based (medium-confidence)	0.0	1.0
CR31_NODE_1326_length_4577_cov_6_056170	4577	No	NA	10	3	0	Low-quality	Genome-fragment	3.75	AAI-based (medium-confidence)	0.0	1.0
CR31_NODE_1367_length_4518_cov_5_330943	4518	No	NA	7	1	0	Low-quality	Genome-fragment	10.93	AAI-based (high-confidence)	0.0	1.0
CR31_NODE_1427_length_4429_cov_14_020119	4429	No	NA	9	1	0	Low-quality	Genome-fragment	3.93	HMM-based (lower-bound)	0.0	1.0	low-confidence DTR
CR31_NODE_1536_length_4275_cov_5_119194	4275	No	NA	7	0	0	Low-quality	Genome-fragment	9.58	AAI-based (medium-confidence)	0.0	1.0	no viral genes detected
CR31_NODE_1548_length_4261_cov_9_617927	4261	No	NA	3	0	0	Low-quality	Genome-fragment	6.81	AAI-based (medium-confidence)	0.0	1.0	no viral genes detected
CR31_NODE_1654_length_4137_cov_5_193778	4137	No	NA	4	1	0	Low-quality	Genome-fragment	6.44	AAI-based (medium-confidence)	0.0	1.0
CR31_NODE_1666_length_4111_cov_3_939842	4111	No	NA	7	2	0	Low-quality	Genome-fragment	7.09	AAI-based (medium-confidence)	0.0	1.0
CR31_NODE_1695_length_4071_cov_33_560508	4071	No	NA	8	1	0	Low-quality	Genome-fragment	2.8	HMM-based (lower-bound)	0.0	1.0	low-confidence DTR
CR31_NODE_1774_length_3977_cov_4_892402	3977	No	NA	14	2	0	Low-quality	Genome-fragment	1.98	HMM-based (lower-bound)	0.0	1.0
CR31_NODE_2133_length_3586_cov_6_199660	3586	No	NA	8	4	0	Low-quality	Genome-fragment	5.55	AAI-based (high-confidence)	0.0	1.0
CR31_NODE_2153_length_3571_cov_2_996303	3571	No	NA	6	4	0	Low-quality	Genome-fragment	6.1	AAI-based (high-confidence)	0.0	1.0
CR31_NODE_2196_length_3523_cov_3_007209	3523	No	NA	5	0	0	Low-quality	Genome-fragment	5.73	AAI-based (medium-confidence)	0.0	1.0	no viral genes detected
CR31_NODE_2225_length_3496_cov_10_604766	3496	No	NA	5	2	0	Low-quality	Genome-fragment	5.75	AAI-based (high-confidence)	0.0	1.0
CR31_NODE_2301_length_3432_cov_5_156648	3432	No	NA	7	0	0	Low-quality	Genome-fragment	9.16	AAI-based (medium-confidence)	0.0	1.0	no viral genes detected
CR31_NODE_2697_length_3083_cov_3_943857	3083	No	NA	6	1	0	Low-quality	Genome-fragment	2.74	HMM-based (lower-bound)	0.0	1.0
CR31_NODE_2736_length_3057_cov_4_193205	3057	No	NA	4	3	0	Low-quality	Genome-fragment	5.02	AAI-based (high-confidence)	0.0	1.0
CR31_NODE_3026_length_2860_cov_4_148663	2860	No	NA	5	0	0	Low-quality	Genome-fragment	6.33	AAI-based (medium-confidence)	0.0	1.0	no viral genes detected
CR31_NODE_3322_length_2694_cov_2_826828	2694	No	NA	3	3	0	Low-quality	Genome-fragment	1.22	HMM-based (lower-bound)	0.0	1.0
CR31_NODE_3440_length_2650_cov_2_657803	2650	No	NA	1	1	0	Low-quality	Genome-fragment	1.68	HMM-based (lower-bound)	0.0	1.0
CR31_NODE_4092_length_2367_cov_6_865917	2367	Yes	428	3	1	1	Low-quality	Genome-fragment	0.38	HMM-based (lower-bound)	81.92	1.0
CR31_NODE_4176_length_2340_cov_158_477024	2340	No	NA	2	1	0	Low-quality	Genome-fragment	22.5	AAI-based (medium-confidence)	0.0	1.0	low-confidence DTR
CR31_NODE_4223_length_2327_cov_478_540493	2327	No	NA	6	0	0	Low-quality	Genome-fragment	49.04	AAI-based (high-confidence)	0.0	1.0	no viral genes detected
CR31_NODE_4451_length_2263_cov_3_719203	2263	No	NA	3	3	0	Low-quality	Genome-fragment	5.32	AAI-based (high-confidence)	0.0	1.0
CR31_NODE_4458_length_2261_cov_2_882593	2261	No	NA	6	1	0	Low-quality	Genome-fragment	3.87	AAI-based (high-confidence)	0.0	1.0
CR31_NODE_4543_length_2234_cov_3_404314	2234	No	NA	9	1	0	Low-quality	Genome-fragment	1.25	HMM-based (lower-bound)	0.0	1.0
CR31_NODE_4661_length_2199_cov_3_021455	2199	No	NA	6	1	0	Low-quality	Genome-fragment	6.33	AAI-based (high-confidence)	0.0	1.0
CR31_NODE_4746_length_2176_cov_3_526167	2176	No	NA	4	0	0	Low-quality	Genome-fragment	1.22	AAI-based (medium-confidence)	0.0	1.0	no viral genes detected
CR31_NODE_4752_length_2174_cov_5_086361	2174	No	NA	3	1	0	Low-quality	Genome-fragment	3.04	HMM-based (lower-bound)	0.0	1.0
CR31_NODE_4905_length_2133_cov_3_209336	2133	No	NA	2	0	0	Low-quality	Genome-fragment	3.44	AAI-based (high-confidence)	0.0	1.0	no viral genes detected
CR31_NODE_5209_length_2056_cov_4_330835	2056	No	NA	3	1	0	Low-quality	Genome-fragment	49.41	HMM-based (lower-bound)	0.0	1.0	low-confidence DTR
CR31_NODE_5220_length_2054_cov_21_286643	2054	No	NA	4	0	2	Low-quality	Genome-fragment	1.97	AAI-based (medium-confidence)	0.0	1.0	no viral genes detected
CR31_NODE_5755_length_1939_cov_3_956476	1939	No	NA	4	1	0	Low-quality	Genome-fragment	2.9	AAI-based (medium-confidence)	0.0	1.0
CR31_NODE_5763_length_1937_cov_2_272051	1937	No	NA	2	0	2	Low-quality	Genome-fragment	0.77	AAI-based (medium-confidence)	0.0	1.0	no viral genes detected
CR31_NODE_5852_length_1919_cov_3_228004	1919	No	NA	4	1	0	Low-quality	Genome-fragment	5.25	AAI-based (high-confidence)	0.0	1.0
CR31_NODE_5922_length_1906_cov_4_734738	1906	No	NA	8	1	0	Low-quality	Genome-fragment	2.03	HMM-based (lower-bound)	0.0	1.0
CR31_NODE_5999_length_1894_cov_665_418706	1894	No	NA	4	2	0	Low-quality	Genome-fragment	45.51	HMM-based (lower-bound)	0.0	1.0	low-confidence DTR
CR31_NODE_6131_length_1868_cov_3_111969	1868	No	NA	4	1	0	Low-quality	Genome-fragment	3.08	AAI-based (medium-confidence)	0.0	1.0
CR31_NODE_6503_length_1806_cov_903_669903	1806	No	NA	2	2	0	Low-quality	Genome-fragment	12.4	AAI-based (high-confidence)	0.0	1.0
CR31_NODE_6561_length_1797_cov_108_173364	1797	No	NA	2	1	0	Low-quality	Genome-fragment	43.18	HMM-based (lower-bound)	0.0	1.0	low-confidence DTR
CR31_NODE_6607_length_1791_cov_3_077765	1791	No	NA	3	1	0	Low-quality	Genome-fragment	2.71	HMM-based (lower-bound)	0.0	1.0
CR31_NODE_6650_length_1785_cov_28_138150	1785	No	NA	3	1	0	Low-quality	Genome-fragment	42.89	HMM-based (lower-bound)	0.0	1.0	low-confidence DTR
CR31_NODE_7209_length_1699_cov_6_439781	1699	No	NA	3	0	0	Low-quality	Genome-fragment	3.82	AAI-based (medium-confidence)	0.0	1.0	no viral genes detected
CR31_NODE_7300_length_1687_cov_3_229167	1687	No	NA	4	0	1	Low-quality	Genome-fragment	2.38	AAI-based (high-confidence)	0.0	1.0	no viral genes detected
CR31_NODE_7588_length_1646_cov_4_155248	1646	No	NA	3	2	0	Low-quality	Genome-fragment	1.55	AAI-based (high-confidence)	0.0	1.0
CR31_NODE_7651_length_1637_cov_3_456384	1637	No	NA	4	0	0	Low-quality	Genome-fragment	2.31	AAI-based (high-confidence)	0.0	1.0	no viral genes detected
CR31_NODE_7825_length_1609_cov_209_429215	1609	No	NA	3	2	0	Low-quality	Genome-fragment	14.27	AAI-based (high-confidence)	0.0	1.0
CR31_NODE_8034_length_1577_cov_3_136005	1577	No	NA	2	1	0	Low-quality	Genome-fragment	42.58	HMM-based (lower-bound)	0.0	1.0
CR31_NODE_8166_length_1557_cov_5_048602	1557	No	NA	3	0	0	Low-quality	Genome-fragment	0.85	AAI-based (high-confidence)	0.0	1.0	no viral genes detected
CR31_NODE_8591_length_1496_cov_2_181124	1496	No	NA	2	2	0	Low-quality	Genome-fragment	2.49	AAI-based (high-confidence)	0.0	1.0
CR31_NODE_8713_length_1478_cov_2_724526	1478	No	NA	2	1	0	Low-quality	Genome-fragment	2.43	AAI-based (high-confidence)	0.0	1.0
CR31_NODE_8719_length_1476_cov_3_771288	1476	No	NA	5	1	0	Low-quality	Genome-fragment	3.13	AAI-based (medium-confidence)	0.0	1.0
CR31_NODE_8805_length_1464_cov_3_496806	1464	No	NA	4	0	0	Low-quality	Genome-fragment	0.92	AAI-based (medium-confidence)	0.0	1.0	no viral genes detected
CR31_NODE_8824_length_1461_cov_3_200569	1461	No	NA	4	0	0	Low-quality	Genome-fragment	2.41	AAI-based (medium-confidence)	0.0	1.0	no viral genes detected
CR31_NODE_8855_length_1457_cov_1_779601	1457	No	NA	3	1	0	Low-quality	Genome-fragment	0.79	AAI-based (medium-confidence)	0.0	1.0
CR31_NODE_8861_length_1456_cov_2_581727	1456	No	NA	4	0	0	Low-quality	Genome-fragment	3.04	AAI-based (high-confidence)	0.0	1.0	no viral genes detected
CR31_NODE_9183_length_1417_cov_3_077827	1417	No	NA	1	1	0	Low-quality	Genome-fragment	1.95	HMM-based (lower-bound)	0.0	1.0
CR31_NODE_9258_length_1408_cov_2_143385	1408	No	NA	5	0	0	Low-quality	Genome-fragment	3.69	AAI-based (medium-confidence)	0.0	1.0	no viral genes detected
CR31_NODE_9894_length_1339_cov_1_568536	1339	No	NA	2	0	0	Low-quality	Genome-fragment	0.86	AAI-based (medium-confidence)	0.0	1.0	no viral genes detected
CR31_NODE_10161_length_1307_cov_5_107029	1307	No	NA	2	0	0	Low-quality	Genome-fragment	1.24	AAI-based (medium-confidence)	0.0	1.0	no viral genes detected
CR31_NODE_10337_length_1288_cov_18_381995	1288	No	NA	3	0	0	Low-quality	Genome-fragment	3.54	AAI-based (medium-confidence)	0.0	1.0	no viral genes detected
CR31_NODE_10492_length_1272_cov_2_359901	1272	No	NA	3	0	0	Low-quality	Genome-fragment	2.44	AAI-based (high-confidence)	0.0	1.0	no viral genes detected
CR31_NODE_10606_length_1259_cov_4_828904	1259	No	NA	2	0	0	Low-quality	Genome-fragment	2.64	AAI-based (medium-confidence)	0.0	1.0	no viral genes detected
CR31_NODE_10862_length_1236_cov_2_110923	1236	No	NA	3	1	0	Low-quality	Genome-fragment	2.12	AAI-based (medium-confidence)	0.0	1.0
CR31_NODE_11024_length_1223_cov_2_943493	1223	No	NA	1	1	0	Low-quality	Genome-fragment	18.69	HMM-based (lower-bound)	0.0	1.0
CR31_NODE_11180_length_1209_cov_2_624783	1209	No	NA	4	1	0	Low-quality	Genome-fragment	0.68	AAI-based (high-confidence)	0.0	1.0
CR31_NODE_11252_length_1203_cov_2_873693	1203	No	NA	2	1	0	Low-quality	Genome-fragment	3.58	AAI-based (high-confidence)	0.0	1.0
CR31_NODE_11422_length_1188_cov_2_785525	1188	No	NA	2	0	1	Low-quality	Genome-fragment	0.99	AAI-based (medium-confidence)	0.0	1.0	no viral genes detected
CR31_NODE_11465_length_1184_cov_3_452613	1184	No	NA	3	0	1	Low-quality	Genome-fragment	0.94	AAI-based (high-confidence)	0.0	1.0	no viral genes detected
CR31_NODE_11691_length_1167_cov_10_600719	1167	No	NA	3	0	0	Low-quality	Genome-fragment	23.98	AAI-based (high-confidence)	0.0	1.0	no viral genes detected
CR31_NODE_11757_length_1162_cov_3_005420	1162	No	NA	3	1	0	Low-quality	Genome-fragment	1.95	AAI-based (medium-confidence)	0.0	1.0
CR31_NODE_11839_length_1156_cov_3_124432	1156	No	NA	1	1	0	Low-quality	Genome-fragment	1.86	AAI-based (medium-confidence)	0.0	1.0
CR31_NODE_11972_length_1148_cov_1_574565	1148	No	NA	2	0	0	Low-quality	Genome-fragment	3.03	AAI-based (medium-confidence)	0.0	1.0	no viral genes detected
CR31_NODE_12108_length_1136_cov_5_108233	1136	No	NA	3	0	0	Low-quality	Genome-fragment	0.6	AAI-based (medium-confidence)	0.0	1.0	no viral genes detected
CR31_NODE_12211_length_1128_cov_35_671016	1128	No	NA	2	1	0	Low-quality	Genome-fragment	27.11	HMM-based (lower-bound)	0.0	1.0	low-confidence DTR
CR31_NODE_12299_length_1122_cov_463_807873	1122	No	NA	1	1	0	Low-quality	Genome-fragment	29.69	HMM-based (lower-bound)	0.0	1.0	low-confidence DTR
CR31_NODE_12673_length_1097_cov_16_039347	1097	No	NA	3	3	0	Low-quality	Genome-fragment	23.87	AAI-based (high-confidence)	0.0	1.0
CR31_NODE_12692_length_1096_cov_348_243036	1096	No	NA	1	0	0	Low-quality	Genome-fragment	45.57	AAI-based (high-confidence)	0.0	1.0	no viral genes detected
CR31_NODE_12770_length_1092_cov_3_458052	1092	No	NA	1	0	0	Low-quality	Genome-fragment	1.75	AAI-based (high-confidence)	0.0	1.0	no viral genes detected
CR31_NODE_12918_length_1085_cov_1_916505	1085	No	NA	1	0	0	Low-quality	Genome-fragment	0.75	AAI-based (high-confidence)	0.0	1.0	no viral genes detected
CR31_NODE_12953_length_1082_cov_14_599805	1082	No	NA	2	2	0	Low-quality	Genome-fragment	1.42	HMM-based (lower-bound)	0.0	1.0	low-confidence ITR
CR31_NODE_13177_length_1070_cov_2_660099	1070	No	NA	2	0	0	Low-quality	Genome-fragment	1.52	AAI-based (high-confidence)	0.0	1.0	no viral genes detected
CR31_NODE_13215_length_1067_cov_4_272727	1067	No	NA	2	1	0	Low-quality	Genome-fragment	0.28	HMM-based (lower-bound)	0.0	1.0
CR31_NODE_13358_length_1057_cov_8_899202	1057	No	NA	2	0	0	Low-quality	Genome-fragment	42.68	AAI-based (medium-confidence)	0.0	1.0	no viral genes detected
CR31_NODE_13502_length_1049_cov_2_256539	1049	No	NA	2	2	0	Low-quality	Genome-fragment	0.71	AAI-based (high-confidence)	0.0	1.0
CR31_NODE_13533_length_1047_cov_2_985887	1047	No	NA	2	1	0	Low-quality	Genome-fragment	1.57	HMM-based (lower-bound)	0.0	1.0
CR31_NODE_13672_length_1040_cov_2_210152	1040	No	NA	2	1	0	Low-quality	Genome-fragment	1.57	HMM-based (lower-bound)	0.0	1.0
CR31_NODE_14024_length_1021_cov_2_023810	1021	No	NA	1	1	0	Low-quality	Genome-fragment	0.37	AAI-based (high-confidence)	0.0	1.0
CR31_NODE_14031_length_1021_cov_1_420290	1021	No	NA	1	1	0	Low-quality	Genome-fragment	2.23	HMM-based (lower-bound)	0.0	1.0
CR31_NODE_14114_length_1016_cov_2_031217	1016	No	NA	2	0	2	Low-quality	Genome-fragment	1.33	AAI-based (medium-confidence)	0.0	1.0	no viral genes detected
CR31_NODE_14173_length_1013_cov_1_663883	1013	No	NA	3	0	0	Low-quality	Genome-fragment	1.79	AAI-based (high-confidence)	0.0	1.0	no viral genes detected
CR32_NODE_250_length_17411_cov_9_715833	17411	No	NA	14	3	0	Low-quality	Genome-fragment	28.26	AAI-based (medium-confidence)	0.0	1.0
CR32_NODE_257_length_16995_cov_13_006966	16995	No	NA	25	10	0	Low-quality	Genome-fragment	42.74	AAI-based (high-confidence)	0.0	1.0
CR32_NODE_315_length_15292_cov_9_735512	15292	No	NA	11	3	0	Low-quality	Genome-fragment	21.12	AAI-based (medium-confidence)	0.0	1.0
CR32_NODE_367_length_14083_cov_5_596664	14083	No	NA	15	4	2	Low-quality	Genome-fragment	24.38	AAI-based (high-confidence)	0.0	1.0
CR32_NODE_396_length_13281_cov_10_186980	13281	No	NA	22	8	0	Low-quality	Genome-fragment	33.0	AAI-based (high-confidence)	0.0	1.0
CR32_NODE_480_length_11810_cov_16_755593	11810	No	NA	22	1	0	Low-quality	Genome-fragment	8.66	HMM-based (lower-bound)	0.0	1.0	low-confidence DTR
CR32_NODE_634_length_9975_cov_12_414415	9975	Yes	4290	16	4	2	Low-quality	Genome-fragment	11.79	AAI-based (medium-confidence)	56.99	1.0
CR32_NODE_651_length_9778_cov_6_505091	9778	No	NA	23	2	0	Low-quality	Genome-fragment	5.98	HMM-based (lower-bound)	0.0	1.0
CR32_NODE_656_length_9707_cov_10_856817	9707	No	NA	13	1	0	Low-quality	Genome-fragment	5.26	HMM-based (lower-bound)	0.0	1.0
CR32_NODE_705_length_9238_cov_5_736143	9238	No	NA	19	2	0	Low-quality	Genome-fragment	11.21	HMM-based (lower-bound)	0.0	1.0
CR32_NODE_1045_length_7185_cov_5_896634	7185	No	NA	11	2	0	Low-quality	Genome-fragment	16.09	AAI-based (medium-confidence)	0.0	1.0
CR32_NODE_1073_length_7078_cov_3_619821	7078	No	NA	7	2	0	Low-quality	Genome-fragment	3.15	HMM-based (lower-bound)	0.0	1.0
CR32_NODE_1126_length_6879_cov_3_750440	6879	No	NA	17	2	0	Low-quality	Genome-fragment	10.74	AAI-based (high-confidence)	0.0	1.0
CR32_NODE_1288_length_6336_cov_4_123866	6336	No	NA	15	1	2	Low-quality	Genome-fragment	1.64	HMM-based (lower-bound)	0.0	1.0
CR32_NODE_1310_length_6273_cov_3_324220	6273	No	NA	3	0	0	Low-quality	Genome-fragment	10.15	AAI-based (high-confidence)	0.0	1.0	no viral genes detected
CR32_NODE_1413_length_5885_cov_4_421441	5885	No	NA	13	1	0	Low-quality	Genome-fragment	2.98	HMM-based (lower-bound)	0.0	1.0
CR32_NODE_1427_length_5857_cov_4_488969	5857	No	NA	10	1	0	Low-quality	Genome-fragment	2.81	HMM-based (lower-bound)	0.0	1.0
CR32_NODE_1460_length_5768_cov_3_718537	5768	No	NA	6	2	0	Low-quality	Genome-fragment	9.24	AAI-based (high-confidence)	0.0	1.0
CR32_NODE_1628_length_5356_cov_11_865308	5356	No	NA	7	1	0	Low-quality	Genome-fragment	12.74	HMM-based (lower-bound)	0.0	1.0
CR32_NODE_1733_length_5122_cov_2_921847	5122	No	NA	6	1	0	Low-quality	Genome-fragment	8.72	AAI-based (medium-confidence)	0.0	1.0
CR32_NODE_1763_length_5062_cov_19_692031	5062	No	NA	10	3	0	Low-quality	Genome-fragment	9.51	AAI-based (high-confidence)	0.0	1.0	low-confidence DTR
CR32_NODE_2031_length_4661_cov_5_433348	4661	No	NA	7	2	0	Low-quality	Genome-fragment	7.86	AAI-based (high-confidence)	0.0	1.0
CR32_NODE_2080_length_4589_cov_13_394354	4589	No	NA	2	0	2	Low-quality	Genome-fragment	1.22	AAI-based (medium-confidence)	0.0	1.0	no viral genes detected
CR32_NODE_2189_length_4453_cov_46_458845	4453	No	NA	6	0	0	Low-quality	Genome-fragment	9.14	AAI-based (medium-confidence)	0.0	1.0	no viral genes detected; low-confidence DTR
CR32_NODE_2205_length_4434_cov_4_367435	4434	No	NA	12	3	0	Low-quality	Genome-fragment	9.68	AAI-based (high-confidence)	0.0	1.0
CR32_NODE_2457_length_4160_cov_3_631912	4160	No	NA	8	3	0	Low-quality	Genome-fragment	6.8	AAI-based (high-confidence)	0.0	1.0
CR32_NODE_2474_length_4146_cov_3_959423	4146	No	NA	3	1	0	Low-quality	Genome-fragment	6.61	AAI-based (high-confidence)	0.0	1.0
CR32_NODE_2525_length_4109_cov_14_784657	4109	No	NA	3	2	0	Low-quality	Genome-fragment	6.61	AAI-based (high-confidence)	0.0	1.0
CR32_NODE_2558_length_4071_cov_46_443227	4071	No	NA	8	1	0	Low-quality	Genome-fragment	2.8	HMM-based (lower-bound)	0.0	1.0	low-confidence DTR
CR32_NODE_2687_length_3955_cov_4_786923	3955	No	NA	8	1	2	Low-quality	Genome-fragment	6.92	AAI-based (high-confidence)	0.0	1.0
CR32_NODE_2867_length_3793_cov_3_708668	3793	No	NA	6	3	0	Low-quality	Genome-fragment	9.1	AAI-based (medium-confidence)	0.0	1.0
CR32_NODE_3043_length_3646_cov_3_874687	3646	No	NA	10	3	0	Low-quality	Genome-fragment	11.26	AAI-based (high-confidence)	0.0	1.0
CR32_NODE_3074_length_3621_cov_4_534773	3621	No	NA	5	0	0	Low-quality	Genome-fragment	7.77	AAI-based (medium-confidence)	0.0	1.0	no viral genes detected
CR32_NODE_3105_length_3595_cov_4_728531	3595	No	NA	4	0	0	Low-quality	Genome-fragment	7.39	AAI-based (high-confidence)	0.0	1.0	no viral genes detected
CR32_NODE_3405_length_3383_cov_3_703425	3383	No	NA	5	1	0	Low-quality	Genome-fragment	5.26	AAI-based (high-confidence)	0.0	1.0
CR32_NODE_3546_length_3297_cov_3_787785	3297	No	NA	6	1	0	Low-quality	Genome-fragment	4.61	HMM-based (lower-bound)	0.0	1.0
CR32_NODE_3582_length_3277_cov_16_988827	3277	No	NA	5	1	0	Low-quality	Genome-fragment	7.34	AAI-based (medium-confidence)	0.0	1.0
CR32_NODE_3616_length_3262_cov_13_413471	3262	No	NA	3	0	0	Low-quality	Genome-fragment	6.06	AAI-based (medium-confidence)	0.0	1.0	no viral genes detected; low-confidence DTR
CR32_NODE_3635_length_3246_cov_24_773425	3246	No	NA	3	0	1	Low-quality	Genome-fragment	1.29	AAI-based (medium-confidence)	0.0	1.2	no viral genes detected
CR32_NODE_3848_length_3118_cov_7_455762	3118	No	NA	8	1	0	Low-quality	Genome-fragment	1.45	HMM-based (lower-bound)	0.0	1.0
CR32_NODE_3932_length_3080_cov_2_907438	3080	No	NA	1	1	0	Low-quality	Genome-fragment	5.26	AAI-based (medium-confidence)	0.0	1.0
CR32_NODE_4034_length_3024_cov_2_166723	3024	No	NA	5	0	0	Low-quality	Genome-fragment	5.64	AAI-based (medium-confidence)	0.0	1.0	no viral genes detected
CR32_NODE_4354_length_2894_cov_2_831983	2894	No	NA	3	1	0	Low-quality	Genome-fragment	1.35	HMM-based (lower-bound)	0.0	1.0
CR32_NODE_4652_length_2767_cov_3_689897	2767	No	NA	5	1	0	Low-quality	Genome-fragment	1.87	HMM-based (lower-bound)	0.0	1.0
CR32_NODE_5049_length_2618_cov_2_459618	2618	Yes	916	6	1	1	Low-quality	Genome-fragment	1.5	HMM-based (lower-bound)	65.01	1.0
CR32_NODE_5311_length_2534_cov_5_235579	2534	No	NA	1	1	0	Low-quality	Genome-fragment	4.16	AAI-based (high-confidence)	0.0	1.0
CR32_NODE_5394_length_2503_cov_17_095997	2503	No	NA	2	1	0	Low-quality	Genome-fragment	4.92	HMM-based (lower-bound)	0.0	1.0	low-confidence DTR
CR32_NODE_5828_length_2394_cov_3_040616	2394	No	NA	6	0	0	Low-quality	Genome-fragment	4.47	AAI-based (medium-confidence)	0.0	1.0	no viral genes detected
CR32_NODE_5935_length_2369_cov_26_157736	2369	No	NA	4	1	0	Low-quality	Genome-fragment	0.81	AAI-based (high-confidence)	0.0	1.0	low-confidence DTR
CR32_NODE_6195_length_2316_cov_9_384785	2316	No	NA	4	0	0	Low-quality	Genome-fragment	2.14	AAI-based (medium-confidence)	0.0	1.0	no viral genes detected
CR32_NODE_6223_length_2309_cov_2_516859	2309	No	NA	5	2	0	Low-quality	Genome-fragment	3.87	AAI-based (high-confidence)	0.0	1.0
CR32_NODE_6781_length_2195_cov_4_301402	2195	No	NA	3	1	0	Low-quality	Genome-fragment	1.31	HMM-based (lower-bound)	0.0	1.0
CR32_NODE_7185_length_2119_cov_47_059593	2119	No	NA	5	0	0	Low-quality	Genome-fragment	39.09	AAI-based (high-confidence)	0.0	1.0	no viral genes detected
CR32_NODE_7394_length_2084_cov_3_668310	2084	No	NA	3	0	0	Low-quality	Genome-fragment	3.16	AAI-based (high-confidence)	0.0	1.0	no viral genes detected
CR32_NODE_7404_length_2083_cov_2_749507	2083	No	NA	7	1	0	Low-quality	Genome-fragment	1.07	HMM-based (lower-bound)	0.0	1.0
CR32_NODE_7525_length_2060_cov_3_865337	2060	No	NA	4	2	0	Low-quality	Genome-fragment	3.44	AAI-based (medium-confidence)	0.0	1.0
CR32_NODE_7529_length_2059_cov_44_503493	2059	No	NA	3	1	0	Low-quality	Genome-fragment	10.64	AAI-based (medium-confidence)	0.0	1.0	low-confidence DTR
CR32_NODE_7826_length_2006_cov_4_726294	2006	No	NA	3	0	0	Low-quality	Genome-fragment	3.18	AAI-based (high-confidence)	0.0	1.0	no viral genes detected
CR32_NODE_8140_length_1952_cov_88_146547	1952	No	NA	3	1	0	Low-quality	Genome-fragment	12.66	AAI-based (medium-confidence)	0.0	1.0	low-confidence DTR
CR32_NODE_8507_length_1894_cov_8_174008	1894	No	NA	3	3	0	Low-quality	Genome-fragment	3.26	AAI-based (high-confidence)	0.0	1.0
CR32_NODE_8700_length_1864_cov_9_646766	1864	No	NA	3	1	0	Low-quality	Genome-fragment	0.86	HMM-based (lower-bound)	0.0	1.0
CR32_NODE_8727_length_1860_cov_2_016066	1860	No	NA	5	2	0	Low-quality	Genome-fragment	4.1	AAI-based (medium-confidence)	0.0	1.0
CR32_NODE_9010_length_1820_cov_283_362040	1820	No	NA	3	2	0	Low-quality	Genome-fragment	12.06	AAI-based (medium-confidence)	0.0	1.0	low-confidence DTR
CR32_NODE_9065_length_1812_cov_237_442800	1812	No	NA	2	1	0	Low-quality	Genome-fragment	43.54	HMM-based (lower-bound)	0.0	1.0	low-confidence DTR
CR32_NODE_9081_length_1810_cov_287_051852	1810	No	NA	3	2	0	Low-quality	Genome-fragment	43.49	HMM-based (lower-bound)	0.0	1.0	low-confidence DTR
CR32_NODE_9153_length_1801_cov_349_907216	1801	No	NA	3	3	0	Low-quality	Genome-fragment	42.79	AAI-based (medium-confidence)	0.0	1.0	low-confidence DTR
CR32_NODE_9232_length_1792_cov_23_523892	1792	No	NA	3	1	0	Low-quality	Genome-fragment	43.06	HMM-based (lower-bound)	0.0	1.0	low-confidence DTR
CR32_NODE_9470_length_1763_cov_11_124707	1763	No	NA	3	1	0	Low-quality	Genome-fragment	42.37	HMM-based (lower-bound)	0.0	1.0	low-confidence DTR
CR32_NODE_9527_length_1756_cov_194_299824	1756	No	NA	2	1	0	Low-quality	Genome-fragment	42.2	HMM-based (lower-bound)	0.0	1.0	low-confidence DTR
CR32_NODE_9656_length_1739_cov_2_389549	1739	No	NA	1	1	0	Low-quality	Genome-fragment	3.03	AAI-based (high-confidence)	0.0	1.0
CR32_NODE_9997_length_1699_cov_5_554745	1699	No	NA	4	1	0	Low-quality	Genome-fragment	34.37	AAI-based (medium-confidence)	0.0	1.0
CR32_NODE_10056_length_1693_cov_2_757631	1693	No	NA	4	1	0	Low-quality	Genome-fragment	4.28	AAI-based (high-confidence)	0.0	1.0
CR32_NODE_10078_length_1690_cov_12_960856	1690	No	NA	3	2	0	Low-quality	Genome-fragment	4.13	HMM-based (lower-bound)	0.0	1.0
CR32_NODE_10424_length_1648_cov_32_134965	1648	No	NA	3	1	0	Low-quality	Genome-fragment	44.5	HMM-based (lower-bound)	0.0	1.0	low-confidence DTR
CR32_NODE_10466_length_1642_cov_2_621298	1642	No	NA	4	0	0	Low-quality	Genome-fragment	0.72	AAI-based (medium-confidence)	0.0	1.0	no viral genes detected
CR32_NODE_10618_length_1622_cov_14_232929	1622	No	NA	3	0	0	Low-quality	Genome-fragment	3.53	AAI-based (medium-confidence)	0.0	1.0	no viral genes detected
CR32_NODE_10724_length_1608_cov_4_437862	1608	No	NA	2	1	0	Low-quality	Genome-fragment	13.82	AAI-based (medium-confidence)	0.0	1.0
CR32_NODE_10779_length_1600_cov_2_258900	1600	No	NA	3	0	0	Low-quality	Genome-fragment	1.87	AAI-based (medium-confidence)	0.0	1.0	no viral genes detected
CR32_NODE_10836_length_1592_cov_2_023422	1592	No	NA	1	1	0	Low-quality	Genome-fragment	2.66	AAI-based (medium-confidence)	0.0	1.0
CR32_NODE_10909_length_1582_cov_3_455141	1582	No	NA	3	3	0	Low-quality	Genome-fragment	2.6	AAI-based (medium-confidence)	0.0	1.0
CR32_NODE_10966_length_1575_cov_3_815789	1575	No	NA	2	1	0	Low-quality	Genome-fragment	1.39	HMM-based (lower-bound)	0.0	1.0
CR32_NODE_11579_length_1508_cov_5_434962	1508	No	NA	4	1	0	Low-quality	Genome-fragment	31.27	AAI-based (high-confidence)	0.0	1.0
CR32_NODE_11616_length_1504_cov_6_730849	1504	No	NA	3	3	0	Low-quality	Genome-fragment	25.55	HMM-based (lower-bound)	0.0	1.0
CR32_NODE_11746_length_1491_cov_1_800139	1491	No	NA	3	0	0	Low-quality	Genome-fragment	2.58	AAI-based (medium-confidence)	0.0	1.0	no viral genes detected
CR32_NODE_11862_length_1479_cov_1_820927	1479	No	NA	2	0	0	Low-quality	Genome-fragment	2.7	AAI-based (high-confidence)	0.0	1.0	no viral genes detected
CR32_NODE_11897_length_1475_cov_2_051408	1475	No	NA	3	1	0	Low-quality	Genome-fragment	3.21	AAI-based (medium-confidence)	0.0	1.0
CR32_NODE_12059_length_1458_cov_15_214540	1458	No	NA	4	0	0	Low-quality	Genome-fragment	3.32	AAI-based (medium-confidence)	0.0	1.0	no viral genes detected
CR32_NODE_12090_length_1455_cov_6_647857	1455	No	NA	3	2	0	Low-quality	Genome-fragment	2.49	AAI-based (high-confidence)	0.0	1.0
CR32_NODE_12140_length_1450_cov_2_211470	1450	No	NA	4	0	0	Low-quality	Genome-fragment	3.64	AAI-based (medium-confidence)	0.0	1.0	no viral genes detected
CR32_NODE_12290_length_1435_cov_2_001449	1435	No	NA	1	0	0	Low-quality	Genome-fragment	1.5	AAI-based (high-confidence)	0.0	1.0	no viral genes detected
CR32_NODE_12295_length_1434_cov_18_897752	1434	No	NA	5	1	0	Low-quality	Genome-fragment	29.58	AAI-based (medium-confidence)	0.0	1.0
CR32_NODE_12296_length_1434_cov_3_911530	1434	No	NA	2	2	0	Low-quality	Genome-fragment	2.04	HMM-based (lower-bound)	0.0	1.0
CR32_NODE_12481_length_1415_cov_4_500735	1415	No	NA	4	0	0	Low-quality	Genome-fragment	2.11	AAI-based (medium-confidence)	0.0	1.0	no viral genes detected
CR32_NODE_12580_length_1406_cov_2_393042	1406	No	NA	3	0	0	Low-quality	Genome-fragment	3.7	AAI-based (medium-confidence)	0.0	1.0	no viral genes detected
CR32_NODE_12662_length_1397_cov_1_836066	1397	No	NA	2	0	0	Low-quality	Genome-fragment	1.49	AAI-based (high-confidence)	0.0	1.0	no viral genes detected
CR32_NODE_12999_length_1366_cov_1_003051	1366	No	NA	1	1	0	Low-quality	Genome-fragment	0.75	AAI-based (high-confidence)	0.0	1.0
CR32_NODE_13016_length_1364_cov_15_714286	1364	No	NA	3	0	0	Low-quality	Genome-fragment	28.25	AAI-based (medium-confidence)	0.0	1.0	no viral genes detected
CR32_NODE_13071_length_1359_cov_12_381135	1359	No	NA	1	1	0	Low-quality	Genome-fragment	2.27	AAI-based (high-confidence)	0.0	1.0
CR32_NODE_13740_length_1304_cov_1_801441	1304	No	NA	3	2	0	Low-quality	Genome-fragment	1.58	HMM-based (lower-bound)	0.0	1.0
CR32_NODE_13755_length_1303_cov_2_458333	1303	No	NA	3	0	0	Low-quality	Genome-fragment	1.85	AAI-based (medium-confidence)	0.0	1.0	no viral genes detected
CR32_NODE_13865_length_1294_cov_1_768362	1294	No	NA	2	1	0	Low-quality	Genome-fragment	2.12	HMM-based (lower-bound)	0.0	1.0
CR32_NODE_14043_length_1279_cov_2_629085	1279	No	NA	2	1	0	Low-quality	Genome-fragment	2.1	AAI-based (medium-confidence)	0.0	1.0
CR32_NODE_14161_length_1269_cov_2_430807	1269	No	NA	1	0	0	Low-quality	Genome-fragment	2.12	AAI-based (medium-confidence)	0.0	1.0	no viral genes detected
CR32_NODE_14240_length_1263_cov_2_805464	1263	No	NA	4	0	0	Low-quality	Genome-fragment	2.09	AAI-based (medium-confidence)	0.0	1.0	no viral genes detected
CR32_NODE_14367_length_1253_cov_7_181135	1253	No	NA	4	1	0	Low-quality	Genome-fragment	25.39	AAI-based (high-confidence)	0.0	1.0
CR32_NODE_14381_length_1252_cov_240_590643	1252	No	NA	1	0	0	Low-quality	Genome-fragment	48.42	AAI-based (high-confidence)	0.0	1.0	no viral genes detected
CR32_NODE_14411_length_1251_cov_1_949833	1251	No	NA	2	0	0	Low-quality	Genome-fragment	2.73	AAI-based (high-confidence)	0.0	1.0	no viral genes detected
CR32_NODE_14692_length_1229_cov_1_636286	1229	No	NA	4	0	0	Low-quality	Genome-fragment	1.82	AAI-based (medium-confidence)	0.0	1.0	no viral genes detected
CR32_NODE_14767_length_1223_cov_17_986301	1223	No	NA	3	0	0	Low-quality	Genome-fragment	25.03	AAI-based (high-confidence)	0.0	1.0	no viral genes detected
CR32_NODE_14911_length_1213_cov_3_136442	1213	No	NA	2	1	0	Low-quality	Genome-fragment	1.78	HMM-based (lower-bound)	0.0	1.0
CR32_NODE_14929_length_1212_cov_2_833189	1212	No	NA	2	0	0	Low-quality	Genome-fragment	2.7	AAI-based (medium-confidence)	0.0	1.0	no viral genes detected
CR32_NODE_15115_length_1200_cov_1_870742	1200	No	NA	2	1	0	Low-quality	Genome-fragment	28.84	HMM-based (lower-bound)	0.0	1.0
CR32_NODE_15358_length_1185_cov_3_040708	1185	No	NA	2	1	0	Low-quality	Genome-fragment	1.99	AAI-based (high-confidence)	0.0	1.0
CR32_NODE_15422_length_1181_cov_1_307282	1181	No	NA	2	1	0	Low-quality	Genome-fragment	2.79	AAI-based (medium-confidence)	0.0	1.0
CR32_NODE_15430_length_1180_cov_2_908444	1180	No	NA	4	0	0	Low-quality	Genome-fragment	1.81	AAI-based (medium-confidence)	0.0	1.0	no viral genes detected
CR32_NODE_15827_length_1153_cov_2_725865	1153	No	NA	4	0	0	Low-quality	Genome-fragment	0.68	AAI-based (medium-confidence)	0.0	1.0	no viral genes detected
CR32_NODE_15885_length_1150_cov_2_025571	1150	No	NA	1	0	0	Low-quality	Genome-fragment	2.28	AAI-based (medium-confidence)	0.0	1.0	no viral genes detected
CR32_NODE_15920_length_1148_cov_2_768527	1148	No	NA	2	0	0	Low-quality	Genome-fragment	2.17	AAI-based (medium-confidence)	0.0	1.0	no viral genes detected
CR32_NODE_15961_length_1146_cov_2_738772	1146	No	NA	3	1	0	Low-quality	Genome-fragment	2.63	AAI-based (high-confidence)	0.0	1.0
CR32_NODE_15963_length_1146_cov_2_164986	1146	No	NA	2	1	0	Low-quality	Genome-fragment	0.6	AAI-based (high-confidence)	0.0	1.0
CR32_NODE_16357_length_1123_cov_1105_151685	1123	No	NA	3	2	0	Low-quality	Genome-fragment	32.77	AAI-based (medium-confidence)	0.0	1.0	low-confidence DTR
CR32_NODE_16394_length_1122_cov_1_910965	1122	No	NA	2	1	0	Low-quality	Genome-fragment	0.6	AAI-based (medium-confidence)	0.0	1.0
CR32_NODE_16405_length_1121_cov_82_140713	1121	No	NA	1	1	0	Low-quality	Genome-fragment	26.94	HMM-based (lower-bound)	0.0	1.0	low-confidence DTR
CR32_NODE_16455_length_1119_cov_1_400376	1119	No	NA	2	0	0	Low-quality	Genome-fragment	0.93	AAI-based (high-confidence)	0.0	1.0	no viral genes detected
CR32_NODE_16537_length_1114_cov_2_024551	1114	No	NA	2	1	0	Low-quality	Genome-fragment	0.74	AAI-based (medium-confidence)	0.0	1.0
CR32_NODE_16611_length_1110_cov_1181_915640	1110	No	NA	3	1	0	Low-quality	Genome-fragment	26.67	HMM-based (lower-bound)	0.0	1.05	low-confidence DTR
CR32_NODE_16715_length_1104_cov_2_305052	1104	No	NA	1	1	0	Low-quality	Genome-fragment	2.77	AAI-based (medium-confidence)	0.0	1.0
CR32_NODE_16835_length_1098_cov_2_436242	1098	No	NA	2	1	0	Low-quality	Genome-fragment	2.58	AAI-based (high-confidence)	0.0	1.0
CR32_NODE_17012_length_1089_cov_3_126692	1089	No	NA	3	3	0	Low-quality	Genome-fragment	1.88	AAI-based (medium-confidence)	0.0	1.0
CR32_NODE_17113_length_1083_cov_9_249027	1083	No	NA	2	1	0	Low-quality	Genome-fragment	21.85	AAI-based (high-confidence)	0.0	1.0
CR32_NODE_17193_length_1079_cov_21_932617	1079	No	NA	1	1	0	Low-quality	Genome-fragment	25.93	HMM-based (lower-bound)	0.0	1.05	low-confidence DTR
CR32_NODE_17280_length_1076_cov_1_704212	1076	No	NA	2	0	0	Low-quality	Genome-fragment	1.76	AAI-based (high-confidence)	0.0	1.0	no viral genes detected
CR32_NODE_17591_length_1061_cov_6_701789	1061	No	NA	1	1	0	Low-quality	Genome-fragment	1.79	AAI-based (high-confidence)	0.0	1.0
CR32_NODE_17608_length_1061_cov_1_475149	1061	No	NA	2	1	0	Low-quality	Genome-fragment	2.42	AAI-based (medium-confidence)	0.0	1.0
CR32_NODE_17610_length_1061_cov_1_278330	1061	No	NA	3	1	0	Low-quality	Genome-fragment	2.38	AAI-based (high-confidence)	0.0	1.0
CR32_NODE_17640_length_1059_cov_7_093625	1059	No	NA	2	0	0	Low-quality	Genome-fragment	1.78	AAI-based (medium-confidence)	0.0	1.0	no viral genes detected
CR32_NODE_17668_length_1058_cov_4_070788	1058	No	NA	1	1	0	Low-quality	Genome-fragment	1.5	HMM-based (lower-bound)	0.0	1.0
CR32_NODE_17756_length_1054_cov_2_667668	1054	No	NA	1	1	0	Low-quality	Genome-fragment	1.5	HMM-based (lower-bound)	0.0	1.0
CR32_NODE_17782_length_1053_cov_2_163327	1053	No	NA	2	1	0	Low-quality	Genome-fragment	1.8	AAI-based (medium-confidence)	0.0	1.0
CR32_NODE_17791_length_1053_cov_1_492986	1053	No	NA	1	1	0	Low-quality	Genome-fragment	2.64	AAI-based (high-confidence)	0.0	1.0
CR32_NODE_17915_length_1047_cov_2_171371	1047	No	NA	1	1	0	Low-quality	Genome-fragment	0.56	AAI-based (medium-confidence)	0.0	1.0
CR32_NODE_18021_length_1042_cov_2_599797	1042	No	NA	2	0	0	Low-quality	Genome-fragment	0.71	AAI-based (medium-confidence)	0.0	1.0	no viral genes detected
CR32_NODE_18217_length_1034_cov_1_375894	1034	No	NA	2	0	0	Low-quality	Genome-fragment	2.49	AAI-based (medium-confidence)	0.0	1.0	no viral genes detected
CR32_NODE_18351_length_1028_cov_1_548818	1028	No	NA	3	0	0	Low-quality	Genome-fragment	21.44	AAI-based (high-confidence)	0.0	1.0	no viral genes detected
CR32_NODE_18439_length_1025_cov_1_574227	1025	No	NA	4	1	0	Low-quality	Genome-fragment	2.54	AAI-based (high-confidence)	0.0	1.0
CR32_NODE_18456_length_1024_cov_1_778122	1024	No	NA	6	1	0	Low-quality	Genome-fragment	2.49	AAI-based (medium-confidence)	0.0	1.0
CR32_NODE_18489_length_1022_cov_9_826267	1022	No	NA	4	0	0	Low-quality	Genome-fragment	2.74	AAI-based (high-confidence)	0.0	1.0	no viral genes detected
CR32_NODE_18744_length_1011_cov_3_961297	1011	No	NA	1	1	0	Low-quality	Genome-fragment	1.44	HMM-based (lower-bound)	0.0	1.0
CR32_NODE_18821_length_1008_cov_2_793284	1008	No	NA	2	0	0	Low-quality	Genome-fragment	2.03	AAI-based (medium-confidence)	0.0	1.0	no viral genes detected
CR32_NODE_18892_length_1005_cov_2_725263	1005	No	NA	1	1	0	Low-quality	Genome-fragment	47.19	HMM-based (lower-bound)	0.0	1.0
CR32_NODE_18902_length_1004_cov_121_653319	1004	No	NA	2	2	0	Low-quality	Genome-fragment	21.72	AAI-based (high-confidence)	0.0	1.0
CR32_NODE_18943_length_1003_cov_2_382911	1003	No	NA	1	0	0	Low-quality	Genome-fragment	1.57	AAI-based (high-confidence)	0.0	1.0	no viral genes detected
CR32_NODE_18964_length_1002_cov_17_391763	1002	No	NA	3	3	0	Low-quality	Genome-fragment	21.85	AAI-based (medium-confidence)	0.0	1.0
CR11_NODE_206_length_4929_cov_630_168855	4929	No	NA	7	2	0	Medium-quality	Genome-fragment	86.72	AAI-based (medium-confidence)	0.0	1.0
CR11_NODE_383_length_3810_cov_12_271904	3810	No	NA	12	0	0	Medium-quality	Genome-fragment	77.66	AAI-based (high-confidence)	0.0	1.0	no viral genes detected
CR11_NODE_388_length_3786_cov_38_035111	3786	No	NA	8	0	0	Medium-quality	Genome-fragment	77.42	AAI-based (high-confidence)	0.0	1.0	no viral genes detected
CR11_NODE_401_length_3709_cov_867_847564	3709	No	NA	5	5	0	Medium-quality	Genome-fragment	82.71	AAI-based (high-confidence)	0.0	1.0
CR11_NODE_567_length_3051_cov_162_347797	3051	No	NA	4	4	0	Medium-quality	Genome-fragment	67.71	AAI-based (high-confidence)	0.0	1.0
CR11_NODE_869_length_2520_cov_85_766329	2520	No	NA	3	1	0	Medium-quality	Genome-fragment	77.09	HMM-based (lower-bound)	0.0	1.0	low-confidence DTR
CR11_NODE_1016_length_2376_cov_364_878070	2376	No	NA	4	1	0	Medium-quality	Genome-fragment	57.1	HMM-based (lower-bound)	0.0	1.0
CR11_NODE_1208_length_2249_cov_269_101185	2249	No	NA	6	0	0	Medium-quality	Genome-fragment	84.4	AAI-based (medium-confidence)	0.0	1.0	no viral genes detected
CR11_NODE_1893_length_1874_cov_25_570093	1874	No	NA	2	1	0	Medium-quality	Genome-fragment	78.94	HMM-based (lower-bound)	0.0	1.0	low-confidence DTR
CR11_NODE_1905_length_1869_cov_607_866593	1869	No	NA	4	0	0	Medium-quality	Genome-fragment	73.77	AAI-based (high-confidence)	0.0	1.0	no viral genes detected
CR11_NODE_1968_length_1839_cov_11_575112	1839	No	NA	3	1	0	Medium-quality	Genome-fragment	71.29	HMM-based (lower-bound)	0.0	1.0	low-confidence DTR
CR11_NODE_2170_length_1760_cov_199_190029	1760	No	NA	3	1	0	Medium-quality	Genome-fragment	74.14	HMM-based (lower-bound)	0.0	1.0	low-confidence DTR
CR11_NODE_2189_length_1751_cov_10_941038	1751	No	NA	3	3	0	Medium-quality	Genome-fragment	66.32	HMM-based (lower-bound)	0.0	1.0	low-confidence DTR
CR11_NODE_2259_length_1723_cov_27_888489	1723	No	NA	3	3	0	Medium-quality	Genome-fragment	65.25	HMM-based (lower-bound)	0.0	1.0	low-confidence DTR
CR11_NODE_2300_length_1707_cov_41_670097	1707	No	NA	3	0	0	Medium-quality	Genome-fragment	76.02	AAI-based (medium-confidence)	0.0	1.0	no viral genes detected
CR11_NODE_2397_length_1664_cov_3268_244251	1664	No	NA	2	1	0	Medium-quality	Genome-fragment	70.1	HMM-based (lower-bound)	0.0	1.0	low-confidence DTR
CR11_NODE_2485_length_1625_cov_3627_612102	1625	No	NA	2	1	0	Medium-quality	Genome-fragment	78.62	HMM-based (lower-bound)	0.0	1.0	low-confidence DTR
CR11_NODE_2525_length_1600_cov_113_992233	1600	No	NA	2	0	0	Medium-quality	Genome-fragment	73.61	AAI-based (medium-confidence)	0.0	1.0	no viral genes detected; low-confidence DTR
CR11_NODE_2589_length_1561_cov_4_557105	1561	No	NA	2	1	0	Medium-quality	Genome-fragment	60.51	HMM-based (lower-bound)	0.0	1.0	low-confidence DTR
CR11_NODE_2639_length_1535_cov_253_797297	1535	No	NA	3	1	0	Medium-quality	Genome-fragment	72.07	HMM-based (lower-bound)	0.0	1.0	low-confidence DTR
CR11_NODE_2695_length_1506_cov_1033_713301	1506	No	NA	1	0	0	Medium-quality	Genome-fragment	59.18	AAI-based (high-confidence)	0.0	1.0	no viral genes detected
CR11_NODE_2770_length_1450_cov_3_299642	1450	No	NA	2	1	0	Medium-quality	Genome-fragment	84.25	AAI-based (medium-confidence)	0.0	1.0
CR11_NODE_2803_length_1431_cov_29_327762	1431	No	NA	2	1	0	Medium-quality	Genome-fragment	60.28	HMM-based (lower-bound)	0.0	1.0	low-confidence DTR
CR11_NODE_2860_length_1401_cov_21_474740	1401	No	NA	3	0	0	Medium-quality	Genome-fragment	55.38	AAI-based (high-confidence)	0.0	1.0	no viral genes detected
CR11_NODE_2982_length_1343_cov_66_364130	1343	No	NA	4	0	0	Medium-quality	Genome-fragment	61.46	AAI-based (medium-confidence)	0.0	1.0	no viral genes detected
CR11_NODE_3022_length_1327_cov_1995_364780	1327	No	NA	1	1	0	Medium-quality	Genome-fragment	55.9	HMM-based (lower-bound)	0.0	1.0	low-confidence DTR
CR11_NODE_3068_length_1307_cov_1216_560703	1307	No	NA	2	1	0	Medium-quality	Genome-fragment	55.06	HMM-based (lower-bound)	0.0	1.0	low-confidence DTR
CR11_NODE_3097_length_1298_cov_92_916331	1298	No	NA	1	1	0	Medium-quality	Genome-fragment	54.68	HMM-based (lower-bound)	0.0	1.0	low-confidence DTR
CR11_NODE_3784_length_1092_cov_710_037608	1092	No	NA	2	0	0	Medium-quality	Genome-fragment	63.98	AAI-based (high-confidence)	0.0	1.0	no viral genes detected
CR11_NODE_3801_length_1088_cov_5_052275	1088	No	NA	3	1	0	Medium-quality	Genome-fragment	61.83	AAI-based (high-confidence)	0.0	1.0
CR12_NODE_1_length_50444_cov_20_715990	50444	No	NA	51	22	1	Medium-quality	Genome-fragment	78.32	AAI-based (high-confidence)	0.0	1.0
CR12_NODE_715_length_3726_cov_396_415146	3726	No	NA	5	5	0	Medium-quality	Genome-fragment	84.2	AAI-based (high-confidence)	0.0	1.0
CR12_NODE_744_length_3642_cov_1224_894341	3642	No	NA	2	2	0	Medium-quality	Genome-fragment	53.78	AAI-based (medium-confidence)	0.0	1.8	high kmer_freq may indicate large duplication; low-confidence DTR
CR12_NODE_812_length_3398_cov_95_474723	3398	No	NA	5	5	0	Medium-quality	Genome-fragment	75.8	AAI-based (high-confidence)	0.0	1.0
CR12_NODE_913_length_3145_cov_746_796764	3145	No	NA	4	1	0	Medium-quality	Genome-fragment	79.55	AAI-based (medium-confidence)	0.0	1.0
CR12_NODE_982_length_3015_cov_151_747973	3015	No	NA	7	6	0	Medium-quality	Genome-fragment	71.3	AAI-based (high-confidence)	0.0	1.0
CR12_NODE_1425_length_2521_cov_63_497161	2521	No	NA	4	2	0	Medium-quality	Genome-fragment	77.12	HMM-based (lower-bound)	0.0	1.0	low-confidence DTR
CR12_NODE_1984_length_2204_cov_60_610051	2204	No	NA	5	0	0	Medium-quality	Genome-fragment	86.38	AAI-based (high-confidence)	0.0	1.0	no viral genes detected
CR12_NODE_2191_length_2106_cov_145_889810	2106	No	NA	3	0	0	Medium-quality	Genome-fragment	83.14	AAI-based (high-confidence)	0.0	1.0	no viral genes detected
CR12_NODE_2206_length_2100_cov_123_990709	2100	No	NA	3	2	0	Medium-quality	Genome-fragment	56.24	HMM-based (lower-bound)	0.0	1.0	low-confidence DTR
CR12_NODE_2337_length_2044_cov_485_198089	2044	No	NA	3	0	0	Medium-quality	Genome-fragment	83.63	AAI-based (high-confidence)	0.0	1.0	no viral genes detected
CR12_NODE_2435_length_2001_cov_26_272867	2001	No	NA	3	1	0	Medium-quality	Genome-fragment	88.67	AAI-based (high-confidence)	0.0	1.0
CR12_NODE_2442_length_1997_cov_30_466014	1997	No	NA	2	1	0	Medium-quality	Genome-fragment	88.56	AAI-based (high-confidence)	0.0	1.0
CR12_NODE_2570_length_1952_cov_3262_778598	1952	No	NA	3	2	0	Medium-quality	Genome-fragment	85.31	AAI-based (high-confidence)	0.0	1.7	high kmer_freq may indicate large duplication; low-confidence DTR
CR12_NODE_2845_length_1855_cov_161_898333	1855	No	NA	3	1	0	Medium-quality	Genome-fragment	78.14	HMM-based (lower-bound)	0.0	1.0	low-confidence DTR
CR12_NODE_2942_length_1822_cov_55_293152	1822	No	NA	3	1	0	Medium-quality	Genome-fragment	70.63	HMM-based (lower-bound)	0.0	1.0	low-confidence DTR
CR12_NODE_3170_length_1751_cov_8_885024	1751	No	NA	2	2	0	Medium-quality	Genome-fragment	66.32	HMM-based (lower-bound)	0.0	1.0	low-confidence DTR
CR12_NODE_3211_length_1741_cov_158_714709	1741	No	NA	5	0	0	Medium-quality	Genome-fragment	67.99	AAI-based (high-confidence)	0.0	1.0	no viral genes detected
CR12_NODE_3325_length_1709_cov_650_814389	1709	No	NA	2	1	0	Medium-quality	Genome-fragment	54.1	HMM-based (lower-bound)	0.0	1.0	low-confidence DTR
CR12_NODE_3495_length_1651_cov_7_991855	1651	No	NA	2	2	0	Medium-quality	Genome-fragment	62.53	HMM-based (lower-bound)	0.0	1.0	low-confidence DTR
CR12_NODE_3537_length_1638_cov_9_946936	1638	No	NA	3	1	0	Medium-quality	Genome-fragment	76.91	HMM-based (lower-bound)	0.0	1.0	low-confidence DTR
CR12_NODE_3676_length_1583_cov_2_500654	1583	No	NA	3	2	0	Medium-quality	Genome-fragment	73.38	AAI-based (medium-confidence)	0.0	1.0
CR12_NODE_3691_length_1577_cov_4_281209	1577	No	NA	2	2	0	Medium-quality	Genome-fragment	64.96	HMM-based (lower-bound)	0.0	1.0	low-confidence DTR
CR12_NODE_3762_length_1549_cov_8418_086345	1549	No	NA	4	0	0	Medium-quality	Genome-fragment	67.69	AAI-based (high-confidence)	0.0	1.0	no viral genes detected
CR12_NODE_3837_length_1525_cov_58_605442	1525	No	NA	3	1	0	Medium-quality	Genome-fragment	64.24	HMM-based (lower-bound)	0.0	1.0	low-confidence DTR
CR12_NODE_3838_length_1525_cov_29_636054	1525	No	NA	3	1	0	Medium-quality	Genome-fragment	71.6	HMM-based (lower-bound)	0.0	1.0	low-confidence DTR
CR12_NODE_3918_length_1497_cov_1018_586685	1497	No	NA	3	0	0	Medium-quality	Genome-fragment	87.73	AAI-based (high-confidence)	0.0	1.0	no viral genes detected
CR12_NODE_3958_length_1485_cov_61_585315	1485	No	NA	3	1	0	Medium-quality	Genome-fragment	62.56	HMM-based (lower-bound)	0.0	1.0	low-confidence DTR
CR12_NODE_4053_length_1447_cov_631_718391	1447	No	NA	2	1	0	Medium-quality	Genome-fragment	60.95	HMM-based (lower-bound)	0.0	1.0	low-confidence DTR
CR12_NODE_4146_length_1417_cov_136_335536	1417	No	NA	2	1	0	Medium-quality	Genome-fragment	59.69	HMM-based (lower-bound)	0.0	1.0	low-confidence DTR
CR12_NODE_4311_length_1360_cov_3924_692720	1360	No	NA	3	1	0	Medium-quality	Genome-fragment	57.29	HMM-based (lower-bound)	0.0	1.0
CR12_NODE_4330_length_1353_cov_67_837442	1353	No	NA	2	1	0	Medium-quality	Genome-fragment	63.53	HMM-based (lower-bound)	0.0	1.0	low-confidence DTR
CR12_NODE_4450_length_1315_cov_1_737302	1315	No	NA	4	1	0	Medium-quality	Genome-fragment	74.73	AAI-based (high-confidence)	0.0	1.0
CR12_NODE_4508_length_1297_cov_87_668277	1297	No	NA	1	1	0	Medium-quality	Genome-fragment	50.28	HMM-based (lower-bound)	0.0	1.0	low-confidence DTR
CR12_NODE_4555_length_1284_cov_25_976404	1284	No	NA	1	1	0	Medium-quality	Genome-fragment	60.29	HMM-based (lower-bound)	0.0	1.0	low-confidence DTR
CR12_NODE_4726_length_1236_cov_4076_629975	1236	No	NA	3	0	0	Medium-quality	Genome-fragment	70.11	AAI-based (medium-confidence)	0.0	1.0	no viral genes detected
CR12_NODE_4931_length_1191_cov_19_685739	1191	No	NA	2	0	0	Medium-quality	Genome-fragment	69.29	AAI-based (high-confidence)	0.0	1.0	no viral genes detected
CR12_NODE_5345_length_1111_cov_6_510417	1111	No	NA	1	0	0	Medium-quality	Genome-fragment	56.93	AAI-based (high-confidence)	0.0	1.0	no viral genes detected
CR12_NODE_5398_length_1101_cov_1090_442639	1101	No	NA	2	1	0	Medium-quality	Genome-fragment	50.19	AAI-based (medium-confidence)	0.0	1.05	low-confidence DTR
CR12_NODE_5853_length_1023_cov_2653_394628	1023	No	NA	2	0	0	Medium-quality	Genome-fragment	59.51	AAI-based (high-confidence)	0.0	1.0	no viral genes detected
CR12_NODE_5869_length_1021_cov_2_212215	1021	No	NA	2	1	0	Medium-quality	Genome-fragment	56.83	AAI-based (high-confidence)	0.0	1.0
CR21_NODE_21_length_34029_cov_19_787367	34029	No	NA	39	10	0	Medium-quality	Genome-fragment	59.1	AAI-based (high-confidence)	0.0	1.0
CR21_NODE_1687_length_4150_cov_15_004640	4150	No	NA	9	1	0	Medium-quality	Genome-fragment	83.39	AAI-based (high-confidence)	0.0	1.0
CR21_NODE_1918_length_3867_cov_186_301679	3867	No	NA	11	0	0	Medium-quality	Genome-fragment	81.34	AAI-based (high-confidence)	0.0	1.0	no viral genes detected
CR21_NODE_1980_length_3795_cov_121_551872	3795	No	NA	7	5	0	Medium-quality	Genome-fragment	78.06	AAI-based (high-confidence)	0.0	1.0
CR21_NODE_2158_length_3621_cov_46_383062	3621	No	NA	5	5	0	Medium-quality	Genome-fragment	80.15	AAI-based (high-confidence)	0.0	1.0
CR21_NODE_2203_length_3564_cov_40_339413	3564	No	NA	11	0	0	Medium-quality	Genome-fragment	68.71	AAI-based (high-confidence)	0.0	1.0	no viral genes detected
CR21_NODE_2290_length_3452_cov_40_946129	3452	No	NA	8	0	0	Medium-quality	Genome-fragment	63.4	AAI-based (high-confidence)	0.0	1.0	no viral genes detected
CR21_NODE_2296_length_3446_cov_29_554114	3446	No	NA	8	1	0	Medium-quality	Genome-fragment	70.58	AAI-based (high-confidence)	0.0	1.0
CR21_NODE_2329_length_3415_cov_255_376190	3415	No	NA	5	5	0	Medium-quality	Genome-fragment	75.56	AAI-based (high-confidence)	0.0	1.0
CR21_NODE_2360_length_3390_cov_16_969415	3390	No	NA	9	1	0	Medium-quality	Genome-fragment	69.28	AAI-based (high-confidence)	0.0	1.0
CR21_NODE_2807_length_3049_cov_62_034068	3049	No	NA	5	4	0	Medium-quality	Genome-fragment	66.04	AAI-based (high-confidence)	0.0	1.0
CR21_NODE_2818_length_3042_cov_43_908939	3042	No	NA	9	1	0	Medium-quality	Genome-fragment	58.32	AAI-based (high-confidence)	0.0	1.0
CR21_NODE_2829_length_3035_cov_128_469463	3035	No	NA	4	1	0	Medium-quality	Genome-fragment	72.93	HMM-based (lower-bound)	0.0	1.0	low-confidence DTR
CR21_NODE_3070_length_2880_cov_19_670088	2880	No	NA	3	1	0	Medium-quality	Genome-fragment	69.21	HMM-based (lower-bound)	0.0	1.0	low-confidence DTR
CR21_NODE_3578_length_2648_cov_4_501350	2648	No	NA	3	3	0	Medium-quality	Genome-fragment	58.82	AAI-based (high-confidence)	0.0	1.0
CR21_NODE_3890_length_2520_cov_52_556998	2520	No	NA	3	1	0	Medium-quality	Genome-fragment	77.09	HMM-based (lower-bound)	0.0	1.0	low-confidence DTR
CR21_NODE_4558_length_2311_cov_948_029699	2311	No	NA	3	0	0	Medium-quality	Genome-fragment	87.56	AAI-based (high-confidence)	0.0	1.0	no viral genes detected
CR21_NODE_4609_length_2300_cov_164_746102	2300	No	NA	3	2	0	Medium-quality	Genome-fragment	73.51	AAI-based (medium-confidence)	0.0	1.0	low-confidence DTR
CR21_NODE_4639_length_2291_cov_54_419052	2291	No	NA	3	3	0	Medium-quality	Genome-fragment	51.23	AAI-based (high-confidence)	0.0	1.0
CR21_NODE_5114_length_2172_cov_1056_682570	2172	No	NA	5	0	0	Medium-quality	Genome-fragment	77.98	AAI-based (high-confidence)	0.0	1.0	no viral genes detected
CR21_NODE_5321_length_2125_cov_4_828019	2125	No	NA	3	1	0	Medium-quality	Genome-fragment	51.06	HMM-based (lower-bound)	0.0	1.0	low-confidence DTR
CR21_NODE_6266_length_1924_cov_8_286784	1924	No	NA	3	1	0	Medium-quality	Genome-fragment	74.58	HMM-based (lower-bound)	0.0	1.0	low-confidence DTR
CR21_NODE_6437_length_1895_cov_23_638043	1895	No	NA	5	0	0	Medium-quality	Genome-fragment	80.37	AAI-based (high-confidence)	0.0	1.0	no viral genes detected
CR21_NODE_6672_length_1857_cov_117_946726	1857	No	NA	2	1	0	Medium-quality	Genome-fragment	76.93	AAI-based (medium-confidence)	0.0	1.0	low-confidence DTR
CR21_NODE_6718_length_1850_cov_16_119220	1850	No	NA	2	1	0	Medium-quality	Genome-fragment	71.71	HMM-based (lower-bound)	0.0	1.0	low-confidence DTR
CR21_NODE_7063_length_1801_cov_69_416953	1801	No	NA	1	1	0	Medium-quality	Genome-fragment	77.67	AAI-based (medium-confidence)	0.0	1.0	low-confidence DTR
CR21_NODE_7291_length_1770_cov_212_691545	1770	No	NA	3	1	0	Medium-quality	Genome-fragment	68.61	HMM-based (lower-bound)	0.0	1.0	low-confidence DTR
CR21_NODE_7522_length_1743_cov_404_329976	1743	No	NA	6	0	0	Medium-quality	Genome-fragment	68.77	AAI-based (high-confidence)	0.0	1.0	no viral genes detected
CR21_NODE_8466_length_1610_cov_364_865595	1610	No	NA	3	1	0	Medium-quality	Genome-fragment	63.6	AAI-based (medium-confidence)	0.0	1.0
CR21_NODE_9308_length_1490_cov_121_675261	1490	No	NA	3	1	0	Medium-quality	Genome-fragment	62.77	HMM-based (lower-bound)	0.0	1.0	low-confidence DTR
CR21_NODE_9515_length_1462_cov_391_159204	1462	No	NA	5	0	0	Medium-quality	Genome-fragment	57.71	AAI-based (medium-confidence)	0.0	1.0	no viral genes detected
CR21_NODE_9885_length_1420_cov_7_769231	1420	No	NA	2	0	0	Medium-quality	Genome-fragment	75.69	AAI-based (high-confidence)	0.0	1.0	no viral genes detected
CR21_NODE_10443_length_1356_cov_79_796311	1356	No	NA	1	1	0	Medium-quality	Genome-fragment	63.67	HMM-based (lower-bound)	0.0	1.0	low-confidence DTR
CR21_NODE_10751_length_1325_cov_2_998425	1325	No	NA	2	1	0	Medium-quality	Genome-fragment	58.5	AAI-based (medium-confidence)	0.0	1.0
CR21_NODE_10956_length_1305_cov_13_375200	1305	No	NA	1	0	0	Medium-quality	Genome-fragment	51.44	AAI-based (high-confidence)	0.0	1.0	no viral genes detected
CR21_NODE_11043_length_1295_cov_43_748387	1295	No	NA	1	1	0	Medium-quality	Genome-fragment	60.81	HMM-based (lower-bound)	0.0	1.0	low-confidence DTR
CR21_NODE_11111_length_1288_cov_274_231955	1288	No	NA	2	1	0	Medium-quality	Genome-fragment	53.9	AAI-based (medium-confidence)	0.0	1.0
CR21_NODE_11129_length_1285_cov_599_365041	1285	No	NA	1	0	0	Medium-quality	Genome-fragment	55.1	AAI-based (high-confidence)	0.0	1.0	no viral genes detected
CR21_NODE_12208_length_1193_cov_77_611599	1193	No	NA	1	1	0	Medium-quality	Genome-fragment	63.21	AAI-based (high-confidence)	0.0	1.0
CR21_NODE_13255_length_1121_cov_530_037523	1121	No	NA	3	2	0	Medium-quality	Genome-fragment	61.46	AAI-based (medium-confidence)	0.0	1.0
CR21_NODE_13373_length_1114_cov_379_760151	1114	No	NA	2	0	0	Medium-quality	Genome-fragment	60.05	AAI-based (medium-confidence)	0.0	1.0	no viral genes detected
CR22_NODE_684_length_4095_cov_41_897277	4095	No	NA	5	5	0	Medium-quality	Genome-fragment	88.36	AAI-based (high-confidence)	0.0	1.0
CR22_NODE_845_length_3728_cov_34_601416	3728	No	NA	10	1	0	Medium-quality	Genome-fragment	74.31	AAI-based (high-confidence)	0.0	1.0
CR22_NODE_945_length_3557_cov_37_452884	3557	No	NA	8	0	0	Medium-quality	Genome-fragment	71.66	AAI-based (high-confidence)	0.0	1.0	no viral genes detected
CR22_NODE_997_length_3450_cov_31_721060	3450	No	NA	4	4	0	Medium-quality	Genome-fragment	75.54	AAI-based (high-confidence)	0.0	1.0
CR22_NODE_1074_length_3312_cov_57_689592	3312	No	NA	5	5	0	Medium-quality	Genome-fragment	72.88	AAI-based (medium-confidence)	0.0	1.0
CR22_NODE_1180_length_3139_cov_3_480220	3139	No	NA	5	5	0	Medium-quality	Genome-fragment	67.26	AAI-based (high-confidence)	0.0	1.0
CR22_NODE_1258_length_3036_cov_163_939953	3036	No	NA	4	4	0	Medium-quality	Genome-fragment	67.22	AAI-based (medium-confidence)	0.0	1.0
CR22_NODE_1259_length_3036_cov_28_038242	3036	No	NA	4	4	0	Medium-quality	Genome-fragment	66.97	AAI-based (medium-confidence)	0.0	1.0
CR22_NODE_1276_length_3016_cov_43_203985	3016	No	NA	3	1	0	Medium-quality	Genome-fragment	72.48	HMM-based (lower-bound)	0.0	1.0	low-confidence DTR
CR22_NODE_1518_length_2757_cov_7_349001	2757	No	NA	3	1	0	Medium-quality	Genome-fragment	66.25	HMM-based (lower-bound)	0.0	1.0	low-confidence DTR
CR22_NODE_1576_length_2707_cov_4_846531	2707	No	NA	3	1	0	Medium-quality	Genome-fragment	82.32	AAI-based (medium-confidence)	0.0	1.0
CR22_NODE_1884_length_2503_cov_44_037990	2503	No	NA	3	1	0	Medium-quality	Genome-fragment	76.57	HMM-based (lower-bound)	0.0	1.0	low-confidence DTR
CR22_NODE_1973_length_2458_cov_4_183521	2458	No	NA	2	1	0	Medium-quality	Genome-fragment	59.07	HMM-based (lower-bound)	0.0	1.0	low-confidence DTR
CR22_NODE_2163_length_2356_cov_19_746197	2356	No	NA	2	1	0	Medium-quality	Genome-fragment	71.04	AAI-based (medium-confidence)	0.0	1.0	low-confidence DTR
CR22_NODE_2175_length_2351_cov_5_341899	2351	No	NA	4	2	0	Medium-quality	Genome-fragment	56.5	HMM-based (lower-bound)	0.0	1.0
CR22_NODE_2466_length_2239_cov_91_006868	2239	No	NA	3	1	0	Medium-quality	Genome-fragment	53.8	HMM-based (lower-bound)	0.0	1.0	low-confidence DTR
CR22_NODE_2467_length_2239_cov_64_131410	2239	No	NA	1	1	0	Medium-quality	Genome-fragment	85.25	AAI-based (medium-confidence)	0.0	1.0
CR22_NODE_2758_length_2149_cov_242_064470	2149	No	NA	3	0	0	Medium-quality	Genome-fragment	80.46	AAI-based (high-confidence)	0.0	1.0	no viral genes detected
CR22_NODE_2897_length_2106_cov_4_507557	2106	No	NA	3	1	0	Medium-quality	Genome-fragment	50.61	HMM-based (lower-bound)	0.0	1.0
CR22_NODE_3087_length_2043_cov_128_259557	2043	No	NA	5	0	0	Medium-quality	Genome-fragment	81.09	AAI-based (high-confidence)	0.0	1.0	no viral genes detected
CR22_NODE_3432_length_1946_cov_14_621364	1946	No	NA	7	0	0	Medium-quality	Genome-fragment	86.58	AAI-based (medium-confidence)	0.0	1.0	no viral genes detected
CR22_NODE_3444_length_1943_cov_108_492055	1943	No	NA	3	1	0	Medium-quality	Genome-fragment	75.32	HMM-based (lower-bound)	0.0	1.0	low-confidence DTR
CR22_NODE_3469_length_1934_cov_53_930282	1934	No	NA	4	0	0	Medium-quality	Genome-fragment	77.1	AAI-based (high-confidence)	0.0	1.0	no viral genes detected
CR22_NODE_3486_length_1930_cov_10_664533	1930	No	NA	3	0	0	Medium-quality	Genome-fragment	76.3	AAI-based (high-confidence)	0.0	1.0	no viral genes detected
CR22_NODE_3510_length_1922_cov_17_854312	1922	No	NA	2	1	0	Medium-quality	Genome-fragment	74.5	HMM-based (lower-bound)	0.0	1.0	low-confidence DTR
CR22_NODE_3616_length_1896_cov_22_635524	1896	No	NA	2	1	0	Medium-quality	Genome-fragment	79.87	HMM-based (lower-bound)	0.0	1.0	low-confidence DTR
CR22_NODE_3682_length_1878_cov_646_979704	1878	No	NA	3	1	0	Medium-quality	Genome-fragment	71.36	AAI-based (medium-confidence)	0.0	1.0	low-confidence DTR
CR22_NODE_3887_length_1831_cov_8_847973	1831	No	NA	2	1	0	Medium-quality	Genome-fragment	70.98	HMM-based (lower-bound)	0.0	1.0	low-confidence DTR
CR22_NODE_4448_length_1697_cov_39_315469	1697	No	NA	2	1	0	Medium-quality	Genome-fragment	65.78	HMM-based (lower-bound)	0.0	1.0	low-confidence DTR
CR22_NODE_4475_length_1691_cov_41_767726	1691	No	NA	3	1	0	Medium-quality	Genome-fragment	71.23	HMM-based (lower-bound)	0.0	1.0	low-confidence DTR
CR22_NODE_4541_length_1672_cov_1_972789	1672	No	NA	2	1	0	Medium-quality	Genome-fragment	81.34	AAI-based (medium-confidence)	0.0	1.0
CR22_NODE_4674_length_1639_cov_51_039773	1639	No	NA	3	1	0	Medium-quality	Genome-fragment	76.96	HMM-based (lower-bound)	0.0	1.0	low-confidence DTR
CR22_NODE_4754_length_1612_cov_4_123314	1612	No	NA	3	1	0	Medium-quality	Genome-fragment	77.99	HMM-based (lower-bound)	0.0	1.0	low-confidence DTR
CR22_NODE_4795_length_1602_cov_3_385033	1602	No	NA	3	0	0	Medium-quality	Genome-fragment	58.31	AAI-based (high-confidence)	0.0	1.0	no viral genes detected
CR22_NODE_4806_length_1599_cov_94_847798	1599	No	NA	1	0	0	Medium-quality	Genome-fragment	73.53	AAI-based (medium-confidence)	0.0	1.0	no viral genes detected; low-confidence DTR
CR22_NODE_4953_length_1559_cov_667_650931	1559	No	NA	3	0	0	Medium-quality	Genome-fragment	66.85	AAI-based (high-confidence)	0.0	1.0	no viral genes detected
CR22_NODE_5070_length_1524_cov_273_775357	1524	No	NA	2	1	0	Medium-quality	Genome-fragment	64.2	HMM-based (lower-bound)	0.0	1.0	low-confidence DTR
CR22_NODE_5100_length_1518_cov_3_492823	1518	No	NA	2	0	0	Medium-quality	Genome-fragment	54.88	AAI-based (medium-confidence)	0.0	1.0	no viral genes detected
CR22_NODE_5112_length_1515_cov_30_588356	1515	No	NA	2	1	0	Medium-quality	Genome-fragment	73.29	HMM-based (lower-bound)	0.0	1.0	low-confidence DTR
CR22_NODE_5239_length_1478_cov_126_637386	1478	No	NA	2	1	0	Medium-quality	Genome-fragment	62.26	HMM-based (lower-bound)	0.0	1.0	low-confidence DTR
CR22_NODE_5410_length_1431_cov_124_398256	1431	No	NA	2	1	0	Medium-quality	Genome-fragment	60.28	HMM-based (lower-bound)	0.0	1.0	low-confidence DTR
CR22_NODE_5604_length_1377_cov_72_558245	1377	No	NA	2	1	0	Medium-quality	Genome-fragment	58.01	HMM-based (lower-bound)	0.0	1.0	low-confidence DTR
CR22_NODE_5799_length_1331_cov_344_524295	1331	No	NA	1	1	0	Medium-quality	Genome-fragment	56.07	HMM-based (lower-bound)	0.0	1.0	low-confidence DTR
CR22_NODE_5889_length_1312_cov_878_980907	1312	No	NA	2	2	0	Medium-quality	Genome-fragment	55.27	HMM-based (lower-bound)	0.0	1.0	low-confidence DTR
CR22_NODE_6049_length_1281_cov_21_037520	1281	No	NA	2	0	0	Medium-quality	Genome-fragment	53.61	AAI-based (high-confidence)	0.0	1.0	no viral genes detected
CR22_NODE_6190_length_1253_cov_128_440735	1253	No	NA	2	1	0	Medium-quality	Genome-fragment	52.78	HMM-based (lower-bound)	0.0	1.0	low-confidence DTR
CR22_NODE_6577_length_1192_cov_2_439754	1192	No	NA	2	1	0	Medium-quality	Genome-fragment	56.08	AAI-based (medium-confidence)	0.0	1.0
CR22_NODE_7098_length_1114_cov_2_186025	1114	No	NA	2	1	0	Medium-quality	Genome-fragment	53.89	HMM-based (lower-bound)	0.0	1.0
CR31_NODE_11_length_38526_cov_17_029555	38526	No	NA	39	12	0	Medium-quality	Genome-fragment	63.21	AAI-based (medium-confidence)	0.0	1.0
CR31_NODE_1592_length_4215_cov_8_926202	4215	No	NA	12	0	0	Medium-quality	Genome-fragment	86.39	AAI-based (high-confidence)	0.0	1.0	no viral genes detected
CR31_NODE_1702_length_4062_cov_7_342401	4062	No	NA	11	0	0	Medium-quality	Genome-fragment	84.22	AAI-based (high-confidence)	0.0	1.0	no viral genes detected
CR31_NODE_1995_length_3716_cov_72_357553	3716	No	NA	6	6	0	Medium-quality	Genome-fragment	83.73	AAI-based (high-confidence)	0.0	1.0
CR31_NODE_2097_length_3617_cov_125_222066	3617	No	NA	5	5	0	Medium-quality	Genome-fragment	76.02	AAI-based (high-confidence)	0.0	1.0
CR31_NODE_2791_length_3013_cov_191_335700	3013	No	NA	2	1	0	Medium-quality	Genome-fragment	72.4	HMM-based (lower-bound)	0.0	1.0	low-confidence DTR
CR31_NODE_2951_length_2900_cov_14_944815	2900	No	NA	3	1	0	Medium-quality	Genome-fragment	69.69	HMM-based (lower-bound)	0.0	1.0	low-confidence DTR
CR31_NODE_3708_length_2521_cov_11_484590	2521	No	NA	4	2	0	Medium-quality	Genome-fragment	77.12	HMM-based (lower-bound)	0.0	1.0	low-confidence DTR
CR31_NODE_5071_length_2091_cov_238_641945	2091	No	NA	2	0	0	Medium-quality	Genome-fragment	88.21	AAI-based (medium-confidence)	0.0	1.0	no viral genes detected
CR31_NODE_6120_length_1870_cov_194_126171	1870	No	NA	2	2	0	Medium-quality	Genome-fragment	63.3	AAI-based (medium-confidence)	0.0	1.0	low-confidence DTR
CR31_NODE_6145_length_1866_cov_351_048040	1866	No	NA	3	1	0	Medium-quality	Genome-fragment	62.04	AAI-based (medium-confidence)	0.0	1.0	low-confidence DTR
CR31_NODE_6248_length_1850_cov_15_061838	1850	No	NA	3	1	0	Medium-quality	Genome-fragment	71.71	HMM-based (lower-bound)	0.0	1.0	low-confidence DTR
CR31_NODE_6265_length_1846_cov_919_423227	1846	No	NA	2	0	0	Medium-quality	Genome-fragment	78.64	AAI-based (medium-confidence)	0.0	1.0	no viral genes detected
CR31_NODE_6497_length_1807_cov_19_088470	1807	No	NA	3	1	0	Medium-quality	Genome-fragment	77.99	AAI-based (medium-confidence)	0.0	1.0	low-confidence DTR
CR31_NODE_6907_length_1745_cov_78_365089	1745	No	NA	3	2	0	Medium-quality	Genome-fragment	66.08	HMM-based (lower-bound)	0.0	1.0	low-confidence DTR
CR31_NODE_7150_length_1709_cov_289_360943	1709	No	NA	2	1	0	Medium-quality	Genome-fragment	54.1	HMM-based (lower-bound)	0.0	1.0	low-confidence DTR
CR31_NODE_7186_length_1703_cov_5_031553	1703	No	NA	3	1	0	Medium-quality	Genome-fragment	66.02	HMM-based (lower-bound)	0.0	1.0	low-confidence DTR
CR31_NODE_7367_length_1677_cov_736_178792	1677	No	NA	2	1	0	Medium-quality	Genome-fragment	78.74	HMM-based (lower-bound)	0.0	1.0	low-confidence DTR
CR31_NODE_7443_length_1664_cov_283_072716	1664	No	NA	3	1	0	Medium-quality	Genome-fragment	70.1	HMM-based (lower-bound)	0.0	1.0	low-confidence DTR
CR31_NODE_7970_length_1588_cov_13_151990	1588	No	NA	3	1	0	Medium-quality	Genome-fragment	61.56	HMM-based (lower-bound)	0.0	1.0	low-confidence DTR
CR31_NODE_8932_length_1445_cov_62_148201	1445	No	NA	2	1	0	Medium-quality	Genome-fragment	78.94	AAI-based (medium-confidence)	0.0	1.0
CR31_NODE_9417_length_1392_cov_91_925206	1392	No	NA	3	1	0	Medium-quality	Genome-fragment	58.64	HMM-based (lower-bound)	0.0	1.0	low-confidence DTR
CR31_NODE_9433_length_1390_cov_10_688390	1390	No	NA	2	1	0	Medium-quality	Genome-fragment	52.97	AAI-based (medium-confidence)	0.0	1.0	low-confidence DTR
CR31_NODE_10495_length_1271_cov_1134_878289	1271	No	NA	1	1	0	Medium-quality	Genome-fragment	55.55	AAI-based (high-confidence)	0.0	1.0	low-confidence DTR
CR31_NODE_10858_length_1236_cov_2_691787	1236	No	NA	2	0	0	Medium-quality	Genome-fragment	62.06	AAI-based (medium-confidence)	0.0	1.0	no viral genes detected
CR31_NODE_11397_length_1190_cov_4_569163	1190	No	NA	2	1	0	Medium-quality	Genome-fragment	53.4	AAI-based (medium-confidence)	0.0	1.0	low-confidence DTR
CR31_NODE_12332_length_1120_cov_1_913615	1120	No	NA	2	0	0	Medium-quality	Genome-fragment	58.04	AAI-based (medium-confidence)	0.0	1.0	no viral genes detected
CR31_NODE_13142_length_1072_cov_14_048181	1072	No	NA	2	2	0	Medium-quality	Genome-fragment	60.32	AAI-based (medium-confidence)	0.0	1.0
CR31_NODE_14409_length_1001_cov_5565_342495	1001	No	NA	2	0	0	Medium-quality	Genome-fragment	57.6	AAI-based (high-confidence)	0.0	1.0	no viral genes detected
CR32_NODE_1945_length_4755_cov_190_508936	4755	No	NA	8	1	0	Medium-quality	Genome-fragment	72.67	HMM-based (lower-bound)	0.0	1.0
CR32_NODE_2611_length_4023_cov_114_918851	4023	No	NA	6	5	0	Medium-quality	Genome-fragment	86.86	AAI-based (high-confidence)	0.0	1.0
CR32_NODE_2639_length_3993_cov_246_672676	3993	No	NA	12	0	0	Medium-quality	Genome-fragment	84.07	AAI-based (medium-confidence)	0.0	1.0	no viral genes detected
CR32_NODE_2692_length_3950_cov_155_420026	3950	No	NA	6	6	0	Medium-quality	Genome-fragment	87.5	AAI-based (high-confidence)	0.0	1.0
CR32_NODE_2800_length_3854_cov_102_524875	3854	No	NA	7	7	0	Medium-quality	Genome-fragment	86.54	AAI-based (high-confidence)	0.0	1.0
CR32_NODE_2944_length_3727_cov_302_370098	3727	No	NA	7	5	0	Medium-quality	Genome-fragment	76.68	AAI-based (high-confidence)	0.0	1.0
CR32_NODE_2945_length_3727_cov_32_357298	3727	No	NA	5	5	0	Medium-quality	Genome-fragment	80.79	AAI-based (high-confidence)	0.0	1.0
CR32_NODE_3159_length_3554_cov_99_061446	3554	No	NA	5	5	0	Medium-quality	Genome-fragment	79.31	AAI-based (high-confidence)	0.0	1.0
CR32_NODE_3222_length_3511_cov_78_372106	3511	No	NA	5	5	0	Medium-quality	Genome-fragment	78.03	AAI-based (high-confidence)	0.0	1.0
CR32_NODE_3451_length_3349_cov_17_100789	3349	No	NA	9	1	0	Medium-quality	Genome-fragment	69.0	AAI-based (high-confidence)	0.0	1.0
CR32_NODE_3475_length_3334_cov_60_516316	3334	No	NA	5	5	0	Medium-quality	Genome-fragment	74.53	AAI-based (high-confidence)	0.0	1.0
CR32_NODE_3544_length_3297_cov_43_272363	3297	No	NA	4	1	0	Medium-quality	Genome-fragment	79.23	HMM-based (lower-bound)	0.0	1.0	low-confidence DTR
CR32_NODE_3852_length_3116_cov_32_280954	3116	No	NA	3	1	0	Medium-quality	Genome-fragment	74.88	HMM-based (lower-bound)	0.0	1.0	low-confidence DTR
CR32_NODE_4560_length_2799_cov_84_391399	2799	No	NA	3	1	0	Medium-quality	Genome-fragment	67.26	HMM-based (lower-bound)	0.0	1.0	low-confidence DTR
CR32_NODE_5336_length_2523_cov_256_593193	2523	No	NA	2	1	0	Medium-quality	Genome-fragment	79.14	AAI-based (medium-confidence)	0.0	1.0	low-confidence DTR
CR32_NODE_5849_length_2389_cov_241_561697	2389	No	NA	3	1	0	Medium-quality	Genome-fragment	77.92	AAI-based (medium-confidence)	0.0	1.0
CR32_NODE_6644_length_2222_cov_1386_241809	2222	No	NA	4	0	0	Medium-quality	Genome-fragment	86.37	AAI-based (high-confidence)	0.0	1.0	no viral genes detected
CR32_NODE_6645_length_2222_cov_200_455930	2222	No	NA	3	1	0	Medium-quality	Genome-fragment	77.42	AAI-based (medium-confidence)	0.0	1.0	low-confidence DTR
CR32_NODE_6834_length_2185_cov_110_535681	2185	No	NA	3	0	0	Medium-quality	Genome-fragment	86.36	AAI-based (high-confidence)	0.0	1.0	no viral genes detected
CR32_NODE_7392_length_2084_cov_92_299162	2084	No	NA	3	2	0	Medium-quality	Genome-fragment	63.15	HMM-based (lower-bound)	0.0	1.0	low-confidence DTR
CR32_NODE_7842_length_2003_cov_42_130390	2003	No	NA	2	0	0	Medium-quality	Genome-fragment	75.0	AAI-based (high-confidence)	0.0	1.0	no viral genes detected
CR32_NODE_8164_length_1949_cov_108_335797	1949	No	NA	3	0	0	Medium-quality	Genome-fragment	75.07	AAI-based (high-confidence)	0.0	1.0	no viral genes detected
CR32_NODE_8787_length_1850_cov_13_547075	1850	No	NA	3	1	0	Medium-quality	Genome-fragment	71.71	HMM-based (lower-bound)	0.0	1.0	low-confidence DTR
CR32_NODE_8860_length_1841_cov_111_906495	1841	No	NA	3	0	0	Medium-quality	Genome-fragment	82.16	AAI-based (medium-confidence)	0.0	1.0	no viral genes detected
CR32_NODE_8999_length_1822_cov_15_791737	1822	No	NA	1	1	0	Medium-quality	Genome-fragment	78.82	AAI-based (medium-confidence)	0.0	1.0	low-confidence DTR
CR32_NODE_9031_length_1817_cov_361_569240	1817	No	NA	3	2	0	Medium-quality	Genome-fragment	62.98	AAI-based (medium-confidence)	0.0	1.0	low-confidence DTR
CR32_NODE_9190_length_1797_cov_150_735362	1797	No	NA	1	1	0	Medium-quality	Genome-fragment	77.5	AAI-based (medium-confidence)	0.0	1.0	low-confidence DTR
CR32_NODE_9226_length_1793_cov_4_250288	1793	No	NA	2	2	0	Medium-quality	Genome-fragment	67.9	HMM-based (lower-bound)	0.0	1.0	low-confidence DTR
CR32_NODE_9552_length_1752_cov_15_325280	1752	No	NA	3	2	0	Medium-quality	Genome-fragment	66.35	HMM-based (lower-bound)	0.0	1.0	low-confidence DTR
CR32_NODE_9562_length_1751_cov_7_961675	1751	No	NA	2	2	0	Medium-quality	Genome-fragment	66.32	HMM-based (lower-bound)	0.0	1.0	low-confidence DTR
CR32_NODE_9691_length_1735_cov_91_731548	1735	No	NA	3	1	0	Medium-quality	Genome-fragment	54.87	HMM-based (lower-bound)	0.0	1.0	low-confidence DTR
CR32_NODE_9776_length_1724_cov_60_866986	1724	No	NA	3	2	0	Medium-quality	Genome-fragment	72.86	AAI-based (medium-confidence)	0.0	1.0	low-confidence DTR
CR32_NODE_10017_length_1697_cov_8_962850	1697	No	NA	3	1	0	Medium-quality	Genome-fragment	65.78	HMM-based (lower-bound)	0.0	1.0	low-confidence DTR
CR32_NODE_10039_length_1694_cov_6_412447	1694	No	NA	3	1	0	Medium-quality	Genome-fragment	53.57	HMM-based (lower-bound)	0.0	1.0	low-confidence DTR
CR32_NODE_10195_length_1676_cov_281_027761	1676	No	NA	3	0	0	Medium-quality	Genome-fragment	66.51	AAI-based (high-confidence)	0.0	1.0	no viral genes detected
CR32_NODE_11057_length_1565_cov_2_262252	1565	No	NA	3	1	0	Medium-quality	Genome-fragment	73.48	HMM-based (lower-bound)	0.0	1.0	low-confidence DTR
CR32_NODE_11138_length_1556_cov_3_723518	1556	No	NA	2	2	0	Medium-quality	Genome-fragment	80.66	AAI-based (high-confidence)	0.0	1.0
CR32_NODE_11406_length_1527_cov_2_027853	1527	No	NA	2	1	0	Medium-quality	Genome-fragment	71.7	HMM-based (lower-bound)	0.0	1.0
CR32_NODE_11603_length_1505_cov_707_503448	1505	No	NA	2	0	0	Medium-quality	Genome-fragment	59.67	AAI-based (high-confidence)	0.0	1.0	no viral genes detected
CR32_NODE_11809_length_1485_cov_75_587413	1485	No	NA	3	2	0	Medium-quality	Genome-fragment	62.56	HMM-based (lower-bound)	0.0	1.0	low-confidence DTR
CR32_NODE_11902_length_1474_cov_695_743481	1474	No	NA	3	1	0	Medium-quality	Genome-fragment	62.09	HMM-based (lower-bound)	0.0	1.0
CR32_NODE_12722_length_1391_cov_2_205090	1391	No	NA	3	2	0	Medium-quality	Genome-fragment	57.3	HMM-based (lower-bound)	0.0	1.0
CR32_NODE_13702_length_1307_cov_1188_991214	1307	No	NA	2	1	0	Medium-quality	Genome-fragment	55.06	HMM-based (lower-bound)	0.0	1.0	low-confidence DTR
CR32_NODE_13758_length_1302_cov_1768_132318	1302	No	NA	3	2	0	Medium-quality	Genome-fragment	71.4	AAI-based (medium-confidence)	0.0	1.0
CR32_NODE_13933_length_1287_cov_664_681006	1287	No	NA	1	1	0	Medium-quality	Genome-fragment	54.21	HMM-based (lower-bound)	0.0	1.0	low-confidence DTR
CR32_NODE_14879_length_1215_cov_1749_534483	1215	No	NA	1	0	0	Medium-quality	Genome-fragment	70.16	AAI-based (high-confidence)	0.0	1.0	no viral genes detected

## Sheet: Table S3 (virsorter checkv)
Contig_id	Contig_length	Provirus	Proviral_length	Gene_count	Viral_genes	Host_genes	Checkv_quality	Miuvig_quality	Completeness	Completeness_method	Contamination	kmer_freq	Warning/error messages
NODE_21_length_12235_cov_102.916092||full	12185	No	NA	17	16	0	High-quality	High-quality	100	AAI-based (high-confidence)	0	1.52	high kmer_freq may indicate large duplication; contig >1.5x longer than expected genome length
NODE_23_length_11797_cov_83.918583||full	11776	No	NA	22	1	0	Low-quality	Genome-fragment	8.64	HMM-based (lower-bound)	0	1.01	low-confidence DTR
NODE_39_length_10135_cov_1623.896032||full	8193	No	NA	11	11	0	High-quality	High-quality	100	AAI-based (high-confidence)	0	1.41	contig >1.5x longer than expected genome length
NODE_48_length_9527_cov_24.728041||full	9472	No	NA	23	1	0	High-quality	High-quality	100	AAI-based (high-confidence)	0	2	high kmer_freq may indicate large duplication; contig >1.5x longer than expected genome length; low-confidence DTR
NODE_65_length_8347_cov_10.580560||full	8292	No	NA	11	2	0	Low-quality	Genome-fragment	13.8	HMM-based (lower-bound)	0	1
NODE_68_length_8105_cov_682.373789||full	4189	No	NA	6	6	0	High-quality	High-quality	98.32	AAI-based (high-confidence)	0	1
NODE_73_length_7919_cov_693.021745||full	4096	No	NA	5	5	0	High-quality	High-quality	95.83	AAI-based (high-confidence)	0	1
NODE_116_length_6381_cov_38.275530||full	4703	No	NA	13	0	0	High-quality	High-quality	99.45	AAI-based (high-confidence)	0	1	no viral genes detected
NODE_126_length_6096_cov_41.104618||full	4679	No	NA	13	1	0	High-quality	High-quality	99.75	AAI-based (high-confidence)	0	1
NODE_132_length_5878_cov_3153.238537||full	4164	No	NA	5	5	0	High-quality	High-quality	91.2	AAI-based (high-confidence)	0	1
NODE_145_length_5722_cov_655.731957||full	4233	No	NA	6	6	0	High-quality	High-quality	92.78	AAI-based (high-confidence)	0	1
NODE_151_length_5555_cov_32.928545||full	5500	No	NA	7	1	0	High-quality	High-quality	99.33	AAI-based (high-confidence)	0	1
NODE_176_length_5245_cov_5722.112331||full	4170	No	NA	6	5	0	Medium-quality	Genome-fragment	89.16	AAI-based (high-confidence)	0	1
NODE_179_length_5202_cov_6.771129||full	5147	No	NA	5	3	0	Medium-quality	Genome-fragment	75.8	HMM-based (lower-bound)	0	1
NODE_186_length_5152_cov_36.758682||full	5097	No	NA	11	1	0	Low-quality	Genome-fragment	2.92	HMM-based (lower-bound)	0	1
NODE_189_length_5138_cov_11.573480||full	5083	No	NA	8	1	0	Low-quality	Genome-fragment	1.38	HMM-based (lower-bound)	0	1
NODE_213_length_4843_cov_19.515664||full	4788	No	NA	5	1	0	High-quality	High-quality	100	HMM-based (lower-bound)	0	1
NODE_214_length_4842_cov_96.228118||full	4787	No	NA	8	6	0	High-quality	High-quality	99.36	AAI-based (medium-confidence)	0	1
NODE_220_length_4804_cov_668.750053||full	4749	No	NA	8	5	0	High-quality	High-quality	100	AAI-based (high-confidence)	0	1
NODE_240_length_4615_cov_6.988816||full	4560	No	NA	7	5	0	High-quality	High-quality	99.01	AAI-based (high-confidence)	0	1
NODE_241_length_4611_cov_100.927788||full	4556	No	NA	4	1	0	High-quality	High-quality	100	HMM-based (lower-bound)	0	1
NODE_247_length_4563_cov_70.664153||full	4508	No	NA	9	1	0	High-quality	High-quality	96.78	AAI-based (medium-confidence)	0	1
NODE_249_length_4543_cov_28.918895||full	4488	No	NA	6	6	0	High-quality	High-quality	98.08	AAI-based (high-confidence)	0	1
NODE_251_length_4508_cov_3363.700651||full	4453	No	NA	8	5	0	High-quality	High-quality	100	AAI-based (high-confidence)	0	1
NODE_257_length_4493_cov_13.100270||full	4438	No	NA	9	2	0	Low-quality	Genome-fragment	3.53	HMM-based (lower-bound)	0	1
NODE_261_length_4473_cov_57.498642||full	4418	No	NA	9	1	0	Low-quality	Genome-fragment	3.92	HMM-based (lower-bound)	0	1
NODE_269_length_4412_cov_8.031903||full	4357	No	NA	11	0	0	High-quality	High-quality	93.88	AAI-based (medium-confidence)	0	1	no viral genes detected
NODE_270_length_4393_cov_36.940756||full	4338	No	NA	6	5	0	High-quality	High-quality	99.52	AAI-based (high-confidence)	0	1
NODE_273_length_4365_cov_32083.584919||full	4310	No	NA	5	5	0	High-quality	High-quality	96.63	AAI-based (high-confidence)	0	1
NODE_274_length_4365_cov_350.279814||full	4310	No	NA	6	6	0	High-quality	High-quality	98.49	AAI-based (high-confidence)	0	1
NODE_280_length_4337_cov_6.730967||full	4282	No	NA	6	3	0	High-quality	High-quality	99.68	AAI-based (high-confidence)	0	1
NODE_282_length_4332_cov_12.613982||full	4277	No	NA	7	6	0	High-quality	High-quality	100	AAI-based (high-confidence)	0	1
NODE_284_length_4318_cov_125.576589||full	4270	No	NA	6	6	0	High-quality	High-quality	93.59	AAI-based (high-confidence)	0	1
NODE_300_length_4255_cov_5.446667||full	4225	No	NA	6	5	0	High-quality	High-quality	92.11	AAI-based (high-confidence)	0	1
NODE_309_length_4190_cov_674.321403||full	4135	No	NA	6	5	0	High-quality	High-quality	91.03	AAI-based (high-confidence)	0	1
NODE_315_length_4159_cov_38.498051||full	4104	No	NA	7	7	0	High-quality	High-quality	92.84	AAI-based (high-confidence)	0	1
NODE_319_length_4147_cov_1382.331378||full	4092	No	NA	6	6	0	High-quality	High-quality	90.56	AAI-based (high-confidence)	0	1
NODE_322_length_4135_cov_2857.897549||full	4080	No	NA	7	7	0	High-quality	High-quality	90.06	AAI-based (high-confidence)	0	1
NODE_334_length_4084_cov_32133.598660||full	4029	No	NA	6	6	0	High-quality	High-quality	90.37	AAI-based (high-confidence)	0	1
NODE_338_length_4071_cov_27.252988||full	4016	No	NA	9	1	0	Low-quality	Genome-fragment	2.76	HMM-based (lower-bound)	0	1
NODE_349_length_4033_cov_1766.469331||full	4007	No	NA	7	7	0	Medium-quality	Genome-fragment	88.42	AAI-based (high-confidence)	0	1
NODE_350_length_4026_cov_40.670864||full	3971	No	NA	8	2	0	High-quality	High-quality	90.97	AAI-based (medium-confidence)	0	1
NODE_371_length_3875_cov_14.717539||full	3820	No	NA	7	2	0	Medium-quality	Genome-fragment	79.58	AAI-based (medium-confidence)	0	1
NODE_376_length_3858_cov_185.877202||full	2545	No	NA	6	0	0	High-quality	High-quality	100	AAI-based (high-confidence)	0	1	no viral genes detected
NODE_513_length_3193_cov_462.469089||full	3138	No	NA	5	1	0	High-quality	High-quality	99.34	HMM-based (lower-bound)	0	1
NODE_645_length_2861_cov_1700.456522||full	2806	No	NA	3	0	0	High-quality	High-quality	100	AAI-based (high-confidence)	0	1	no viral genes detected
NODE_765_length_2665_cov_49.039080||full	2610	No	NA	4	0	0	Low-quality	Genome-fragment	37.77	AAI-based (medium-confidence)	0	1	no viral genes detected
NODE_932_length_2452_cov_369.129746||full	2397	No	NA	3	1	0	Low-quality	Genome-fragment	7.18	HMM-based (lower-bound)	0	1
NODE_1341_length_2178_cov_331.183231||full	2123	No	NA	3	0	0	High-quality	High-quality	93.57	AAI-based (medium-confidence)	0	1	no viral genes detected
NODE_1467_length_2096_cov_16.201862||full	2041	No	NA	3	1	0	High-quality	High-quality	100	AAI-based (medium-confidence)	0	1
NODE_1680_length_1980_cov_7.159481||full	1925	No	NA	5	1	0	Low-quality	Genome-fragment	46.26	HMM-based (lower-bound)	0	1
NODE_1750_length_1945_cov_348.780423||full	1890	No	NA	3	1	0	Medium-quality	Genome-fragment	88.74	HMM-based (lower-bound)	0	1
NODE_1795_length_1924_cov_200.075441||full	1869	No	NA	3	1	0	Low-quality	Genome-fragment	44.91	HMM-based (lower-bound)	0	1
NODE_1908_length_1869_cov_36.101985||full	1814	No	NA	3	1	0	Medium-quality	Genome-fragment	87.76	HMM-based (lower-bound)	0	1
NODE_2209_length_1742_cov_9.766449||full	1687	No	NA	4	1	0	Low-quality	Genome-fragment	2.84	AAI-based (high-confidence)	0	1
NODE_2324_length_1698_cov_243.203895||full	1643	No	NA	2	1	0	High-quality	High-quality	100	AAI-based (medium-confidence)	0	1
NODE_3207_length_1257_cov_2647.497504||full	1202	No	NA	2	1	0	Low-quality	Genome-fragment	47.4	AAI-based (medium-confidence)	0	1
NODE_137_length_5786_cov_3.999128||full_1	2350	No	NA	7	2	0	Low-quality	Genome-fragment	5.33	AAI-based (medium-confidence)	0	1
NODE_1_length_35655_cov_18.003933||full	35655	No	NA	30	2	3	Low-quality	Genome-fragment	23.87	AAI-based (high-confidence)	0	1
NODE_3_length_26394_cov_10.603402||full	26394	No	NA	17	2	0	Low-quality	Genome-fragment	42.14	AAI-based (medium-confidence)	0	1
NODE_5_length_18929_cov_18.034863||full	18929	No	NA	21	8	0	Low-quality	Genome-fragment	38.22	AAI-based (medium-confidence)	0	1
NODE_10_length_16374_cov_11.517372||full	16374	No	NA	16	5	0	Low-quality	Genome-fragment	25.74	AAI-based (medium-confidence)	0	1
NODE_11_length_16341_cov_16.860187||full	16341	No	NA	24	5	0	Low-quality	Genome-fragment	42.87	AAI-based (medium-confidence)	0	1
NODE_12_length_15044_cov_24.598039||full	15044	No	NA	25	1	0	Low-quality	Genome-fragment	9.56	HMM-based (lower-bound)	0	1
NODE_14_length_14472_cov_22.918430||full	14472	No	NA	28	2	0	Low-quality	Genome-fragment	10.3	HMM-based (lower-bound)	0	1
NODE_16_length_13846_cov_11.026322||full	13846	No	NA	7	3	0	Low-quality	Genome-fragment	12.61	HMM-based (lower-bound)	0	1
NODE_17_length_13031_cov_6.402204||full	13031	No	NA	20	4	1	Low-quality	Genome-fragment	9.46	HMM-based (lower-bound)	0	1
NODE_19_length_12472_cov_6.283885||full	12472	No	NA	10	3	0	Low-quality	Genome-fragment	16.33	HMM-based (lower-bound)	0	1
NODE_24_length_11508_cov_5.053436||full	11508	No	NA	12	1	0	Low-quality	Genome-fragment	4.71	HMM-based (lower-bound)	0	1
NODE_27_length_11201_cov_8.134847||full	11201	No	NA	14	9	0	Low-quality	Genome-fragment	18.38	AAI-based (high-confidence)	0	1
NODE_29_length_11108_cov_19.210531||full	11108	No	NA	21	2	0	Low-quality	Genome-fragment	10.96	HMM-based (lower-bound)	0	1.03
NODE_32_length_10705_cov_5.188451||full	10705	No	NA	19	3	0	Low-quality	Genome-fragment	26.29	AAI-based (high-confidence)	0	1
NODE_40_length_10034_cov_5.067742||full	10034	No	NA	4	0	0	Low-quality	Genome-fragment	15.62	AAI-based (medium-confidence)	0	1	no viral genes detected
NODE_45_length_9712_cov_5.633012||full	9712	No	NA	7	2	0	Low-quality	Genome-fragment	15.86	AAI-based (high-confidence)	0	1
NODE_46_length_9704_cov_17.421702||full	9704	No	NA	8	2	0	Low-quality	Genome-fragment	15.86	AAI-based (medium-confidence)	0	1
NODE_52_length_9193_cov_5.669293||full	9193	No	NA	3	1	0	Low-quality	Genome-fragment	14.68	AAI-based (medium-confidence)	0	1
NODE_60_length_8530_cov_7263.386431||full	8530	No	NA	12	12	0	High-quality	High-quality	98.69	HMM-based (lower-bound)	0	1.88	high kmer_freq may indicate large duplication
NODE_61_length_8479_cov_5.189103||full	8479	No	NA	17	6	0	Low-quality	Genome-fragment	14.08	AAI-based (high-confidence)	0	1
NODE_64_length_8439_cov_6.477457||full	8439	No	NA	10	0	3	Low-quality	Genome-fragment	4.66	AAI-based (medium-confidence)	0	1	no viral genes detected
NODE_74_length_7914_cov_5.522458||full	7914	No	NA	6	1	0	Low-quality	Genome-fragment	12.97	HMM-based (lower-bound)	0	1
NODE_75_length_7868_cov_5.787406||full	7868	No	NA	15	1	0	Low-quality	Genome-fragment	6.99	HMM-based (lower-bound)	0	1
NODE_77_length_7819_cov_7.565173||full	7819	No	NA	12	0	2	Low-quality	Genome-fragment	4.02	AAI-based (high-confidence)	0	1	no viral genes detected
NODE_81_length_7557_cov_3.891362||full	7557	No	NA	17	2	0	Low-quality	Genome-fragment	5.67	HMM-based (lower-bound)	0	1
NODE_95_length_6933_cov_8.039546||full	6933	No	NA	6	1	0	Low-quality	Genome-fragment	11.11	AAI-based (medium-confidence)	0	1
NODE_99_length_6867_cov_5.134469||full	6867	No	NA	12	3	0	Low-quality	Genome-fragment	4.78	HMM-based (lower-bound)	0	1
NODE_105_length_6728_cov_5.235576||full	6728	No	NA	9	6	0	Low-quality	Genome-fragment	11.61	AAI-based (high-confidence)	0	1
NODE_108_length_6504_cov_4.311211||full	6504	No	NA	11	0	1	Low-quality	Genome-fragment	3.74	AAI-based (high-confidence)	0	1	no viral genes detected
NODE_114_length_6435_cov_8.181818||full	6435	No	NA	8	3	1	Low-quality	Genome-fragment	9.74	AAI-based (medium-confidence)	0	1
NODE_122_length_6248_cov_4.747618||full	6248	No	NA	5	2	0	Low-quality	Genome-fragment	10.14	AAI-based (high-confidence)	0	1
NODE_136_length_5829_cov_6.215275||full	5829	No	NA	15	2	0	Low-quality	Genome-fragment	3.24	HMM-based (lower-bound)	0	1
NODE_168_length_5349_cov_5.258784||full	5349	No	NA	11	5	0	Low-quality	Genome-fragment	8.99	AAI-based (high-confidence)	0	1
NODE_183_length_5156_cov_3.750637||full	5156	No	NA	3	0	0	Low-quality	Genome-fragment	2.91	AAI-based (medium-confidence)	0	1	no viral genes detected
NODE_206_length_4929_cov_630.168855||full	4929	No	NA	7	2	0	Medium-quality	Genome-fragment	85.72	HMM-based (lower-bound)	0	1
NODE_211_length_4866_cov_4.580337||full	4866	No	NA	8	2	0	Low-quality	Genome-fragment	2.02	HMM-based (lower-bound)	0	1
NODE_222_length_4798_cov_9.590133||full	4798	No	NA	17	0	0	Low-quality	Genome-fragment	11.79	AAI-based (high-confidence)	0	1	no viral genes detected
NODE_226_length_4750_cov_4.023855||full	4750	No	NA	6	2	0	Low-quality	Genome-fragment	9.65	AAI-based (medium-confidence)	0	1
NODE_234_length_4680_cov_3.827459||full	4680	No	NA	7	3	0	Low-quality	Genome-fragment	7.09	AAI-based (high-confidence)	0	1
NODE_275_length_4363_cov_5.555478||full	4363	No	NA	10	1	0	Low-quality	Genome-fragment	3.87	HMM-based (lower-bound)	0	1
NODE_301_length_4250_cov_42.637187||full	4250	No	NA	5	5	0	High-quality	High-quality	100	AAI-based (high-confidence)	0	1
NODE_318_length_4152_cov_3.282890||full	4152	No	NA	5	0	0	Low-quality	Genome-fragment	2.3	AAI-based (high-confidence)	0	1	no viral genes detected
NODE_339_length_4069_cov_1168.044594||full	4069	No	NA	6	5	0	High-quality	High-quality	96.83	AAI-based (high-confidence)	0	1
NODE_364_length_3934_cov_703.220418||full	3934	No	NA	6	6	0	Medium-quality	Genome-fragment	89.09	AAI-based (high-confidence)	0	1
NODE_372_length_3871_cov_979.166667||full	3871	No	NA	4	4	0	Medium-quality	Genome-fragment	82.19	AAI-based (high-confidence)	0	1
NODE_383_length_3810_cov_12.271904||full	3810	No	NA	12	0	0	Medium-quality	Genome-fragment	81.53	AAI-based (medium-confidence)	0	1	no viral genes detected
NODE_387_length_3790_cov_732.652209||full	3790	No	NA	5	5	0	Medium-quality	Genome-fragment	85.73	AAI-based (high-confidence)	0	1
NODE_388_length_3786_cov_38.035111||full	3786	No	NA	8	0	0	Medium-quality	Genome-fragment	80.65	AAI-based (medium-confidence)	0	1	no viral genes detected
NODE_393_length_3740_cov_5.349796||full	3740	No	NA	8	0	0	Low-quality	Genome-fragment	9.19	AAI-based (high-confidence)	0	1	no viral genes detected
NODE_401_length_3709_cov_867.847564||full	3709	No	NA	5	5	0	Medium-quality	Genome-fragment	84.07	AAI-based (high-confidence)	0	1
NODE_410_length_3647_cov_8.486359||full	3647	No	NA	9	1	0	Low-quality	Genome-fragment	3.24	HMM-based (lower-bound)	0	1
NODE_419_length_3608_cov_1451.717985||full	3608	No	NA	6	5	0	Medium-quality	Genome-fragment	82.97	AAI-based (high-confidence)	0	1
NODE_420_length_3604_cov_3.481544||full	3604	No	NA	4	3	0	Low-quality	Genome-fragment	6.01	AAI-based (high-confidence)	0	1
NODE_430_length_3556_cov_234.601542||full	3556	No	NA	5	5	0	Medium-quality	Genome-fragment	81.01	AAI-based (high-confidence)	0	1
NODE_443_length_3473_cov_17.060562||full	3473	No	NA	4	2	0	High-quality	High-quality	100	AAI-based (high-confidence)	0	1.13	contig >1.5x longer than expected genome length
NODE_445_length_3455_cov_6.843235||full	3455	No	NA	3	2	0	Low-quality	Genome-fragment	5.63	AAI-based (high-confidence)	0	1
NODE_447_length_3438_cov_2.494531||full	3438	No	NA	8	3	1	Low-quality	Genome-fragment	1.34	HMM-based (lower-bound)	0	1
NODE_460_length_3386_cov_16.873311||full	3386	No	NA	9	1	0	Medium-quality	Genome-fragment	72.05	AAI-based (high-confidence)	0	1
NODE_485_length_3299_cov_951.553021||full	3299	No	NA	5	4	0	Medium-quality	Genome-fragment	74.1	AAI-based (high-confidence)	0	1
NODE_493_length_3280_cov_3.491783||full	3280	No	NA	3	0	0	Low-quality	Genome-fragment	8.91	AAI-based (medium-confidence)	0	1	no viral genes detected
NODE_499_length_3255_cov_2.901250||full	3255	No	NA	5	5	0	Low-quality	Genome-fragment	5.26	AAI-based (high-confidence)	0	1
NODE_510_length_3206_cov_102.162488||full	3206	No	NA	5	5	0	Medium-quality	Genome-fragment	69.12	AAI-based (medium-confidence)	0	1
NODE_520_length_3173_cov_3.542335||full	3173	No	NA	6	2	0	Low-quality	Genome-fragment	5.33	AAI-based (medium-confidence)	0	1
NODE_542_length_3120_cov_39.897879||full	3120	No	NA	8	2	0	Low-quality	Genome-fragment	6.62	AAI-based (medium-confidence)	0	1
NODE_544_length_3118_cov_2.706823||full	3118	No	NA	4	3	0	Low-quality	Genome-fragment	5.1	AAI-based (high-confidence)	0	1
NODE_549_length_3096_cov_2.669188||full	3096	No	NA	4	2	0	Low-quality	Genome-fragment	5.22	AAI-based (high-confidence)	0	1
NODE_556_length_3078_cov_3.066490||full	3078	No	NA	6	4	0	Low-quality	Genome-fragment	10.13	AAI-based (high-confidence)	0	1
NODE_562_length_3062_cov_5.666112||full	3062	No	NA	8	1	0	Low-quality	Genome-fragment	7.8	AAI-based (high-confidence)	0	1
NODE_566_length_3054_cov_30.257753||full	3054	No	NA	6	1	0	Medium-quality	Genome-fragment	65.5	AAI-based (medium-confidence)	0	1
NODE_567_length_3051_cov_162.347797||full	3051	No	NA	4	4	0	Medium-quality	Genome-fragment	68.18	AAI-based (high-confidence)	0	1
NODE_590_length_2990_cov_545.698467||full	2990	No	NA	4	3	0	Medium-quality	Genome-fragment	67.34	AAI-based (high-confidence)	0	1
NODE_608_length_2948_cov_399.705842||full	2948	No	NA	3	2	0	High-quality	High-quality	99.76	AAI-based (medium-confidence)	0	1
NODE_647_length_2858_cov_2.693543||full	2858	No	NA	6	0	0	Low-quality	Genome-fragment	1.57	AAI-based (high-confidence)	0	1	no viral genes detected
NODE_698_length_2759_cov_14.663462||full	2759	No	NA	4	4	0	Medium-quality	Genome-fragment	61.84	AAI-based (high-confidence)	0	1
NODE_735_length_2702_cov_2.050623||full	2702	No	NA	4	1	0	Low-quality	Genome-fragment	4.34	AAI-based (high-confidence)	0	1
NODE_778_length_2652_cov_8.991914||full	2652	No	NA	8	1	0	Medium-quality	Genome-fragment	56.82	AAI-based (medium-confidence)	0	1
NODE_786_length_2642_cov_4.456513||full	2642	No	NA	3	2	0	Low-quality	Genome-fragment	4.99	AAI-based (medium-confidence)	0	1.08
NODE_787_length_2641_cov_294.961330||full	2641	No	NA	3	3	0	Medium-quality	Genome-fragment	59.76	AAI-based (high-confidence)	0	1
NODE_794_length_2633_cov_2.833980||full	2633	No	NA	3	0	0	Low-quality	Genome-fragment	1.8	AAI-based (medium-confidence)	0	1	no viral genes detected
NODE_826_length_2594_cov_6.517133||full	2594	No	NA	7	1	0	Medium-quality	Genome-fragment	55.53	AAI-based (high-confidence)	0	1
NODE_887_length_2506_cov_2.479396||full	2506	No	NA	3	2	0	Low-quality	Genome-fragment	4.17	AAI-based (high-confidence)	0	1
NODE_910_length_2480_cov_3.571546||full	2480	No	NA	6	0	1	Low-quality	Genome-fragment	1.27	AAI-based (medium-confidence)	0	1	no viral genes detected
NODE_923_length_2461_cov_10.374896||full	2461	No	NA	6	1	0	Medium-quality	Genome-fragment	51.99	AAI-based (medium-confidence)	0	1
NODE_931_length_2453_cov_4.334862||full	2453	No	NA	5	1	0	Low-quality	Genome-fragment	4.91	AAI-based (medium-confidence)	0	1
NODE_980_length_2399_cov_2.972696||full	2399	No	NA	6	2	0	Low-quality	Genome-fragment	4.1	AAI-based (high-confidence)	0	1
NODE_1045_length_2356_cov_2325.167753||full	2356	No	NA	6	0	0	High-quality	High-quality	91.39	AAI-based (high-confidence)	0	1	no viral genes detected
NODE_1183_length_2265_cov_2.399548||full	2265	No	NA	5	2	0	Low-quality	Genome-fragment	1.12	HMM-based (lower-bound)	0	1
NODE_1205_length_2251_cov_425.878871||full	2251	No	NA	3	3	0	Medium-quality	Genome-fragment	51.22	AAI-based (high-confidence)	0	1
NODE_1217_length_2246_cov_7.835691||full	2246	No	NA	5	0	0	Low-quality	Genome-fragment	5.9	AAI-based (medium-confidence)	0	1	no viral genes detected
NODE_1224_length_2242_cov_3.806127||full	2242	No	NA	4	3	0	Low-quality	Genome-fragment	3.81	AAI-based (medium-confidence)	0	1
NODE_1239_length_2229_cov_152.686293||full	2229	No	NA	5	0	0	Medium-quality	Genome-fragment	87.64	AAI-based (high-confidence)	0	1	no viral genes detected
NODE_1273_length_2216_cov_3.975937||full	2216	No	NA	5	3	0	Low-quality	Genome-fragment	3.01	AAI-based (high-confidence)	0	1
NODE_1284_length_2208_cov_508.786345||full	2208	No	NA	3	3	0	Low-quality	Genome-fragment	47.82	AAI-based (high-confidence)	0	1
NODE_1298_length_2203_cov_2.898045||full	2203	No	NA	5	4	0	Medium-quality	Genome-fragment	52.14	AAI-based (high-confidence)	0	1
NODE_1303_length_2201_cov_1.751165||full	2201	No	NA	6	0	2	Low-quality	Genome-fragment	1.17	AAI-based (medium-confidence)	0	1	no viral genes detected
NODE_1340_length_2180_cov_61.434824||full	2180	No	NA	2	2	0	Low-quality	Genome-fragment	46.51	AAI-based (high-confidence)	0	1
NODE_1397_length_2142_cov_505.640632||full	2142	No	NA	3	3	0	Low-quality	Genome-fragment	44.85	AAI-based (high-confidence)	0	1
NODE_1401_length_2141_cov_4.386865||full	2141	No	NA	3	2	0	High-quality	High-quality	100	AAI-based (medium-confidence)	0	1.02
NODE_1443_length_2114_cov_11.832443||full	2114	No	NA	7	1	0	Low-quality	Genome-fragment	44.65	AAI-based (high-confidence)	0	1
NODE_1501_length_2078_cov_1.659417||full	2078	No	NA	5	1	0	Low-quality	Genome-fragment	2.19	AAI-based (medium-confidence)	0	1
NODE_1529_length_2060_cov_3.293766||full	2060	No	NA	6	0	0	Low-quality	Genome-fragment	3.43	AAI-based (high-confidence)	0	1.01	no viral genes detected
NODE_1757_length_1944_cov_2.436210||full	1944	No	NA	3	0	0	Low-quality	Genome-fragment	3.83	AAI-based (medium-confidence)	0	1	no viral genes detected
NODE_1819_length_1910_cov_70.955256||full	1910	No	NA	2	2	0	Low-quality	Genome-fragment	40.14	AAI-based (high-confidence)	0	1
NODE_1931_length_1855_cov_22.425000||full	1855	No	NA	5	1	0	Low-quality	Genome-fragment	0.86	HMM-based (lower-bound)	0	1
NODE_1960_length_1842_cov_2.664242||full	1842	No	NA	2	1	0	Low-quality	Genome-fragment	2.71	HMM-based (lower-bound)	0	1
NODE_1996_length_1825_cov_12.214124||full	1825	No	NA	5	0	0	Low-quality	Genome-fragment	38.91	AAI-based (medium-confidence)	0	1	no viral genes detected
NODE_2329_length_1695_cov_3.257317||full	1695	No	NA	7	0	0	Low-quality	Genome-fragment	2.75	AAI-based (medium-confidence)	0	1	no viral genes detected
NODE_2349_length_1685_cov_3.773006||full	1685	No	NA	3	2	0	Low-quality	Genome-fragment	39.16	AAI-based (high-confidence)	0	1
NODE_2351_length_1684_cov_2.460405||full	1684	No	NA	4	0	1	Low-quality	Genome-fragment	1.39	AAI-based (medium-confidence)	0	1	no viral genes detected
NODE_2377_length_1674_cov_2.469426||full	1674	No	NA	6	0	0	Low-quality	Genome-fragment	2.69	AAI-based (medium-confidence)	0	1	no viral genes detected
NODE_2466_length_1634_cov_12.642812||full	1634	No	NA	5	1	0	Low-quality	Genome-fragment	34.85	AAI-based (medium-confidence)	0	1
NODE_2468_length_1634_cov_2.189360||full	1634	No	NA	3	1	0	Low-quality	Genome-fragment	1.45	HMM-based (lower-bound)	0	1
NODE_2486_length_1625_cov_2.345223||full	1625	No	NA	5	3	0	Low-quality	Genome-fragment	3.96	AAI-based (high-confidence)	0	1
NODE_2605_length_1552_cov_3.922512||full	1552	No	NA	5	1	0	Low-quality	Genome-fragment	2.93	AAI-based (medium-confidence)	0	1
NODE_2667_length_1522_cov_2.607362||full	1522	No	NA	5	0	0	Low-quality	Genome-fragment	1.89	AAI-based (high-confidence)	0	1	no viral genes detected
NODE_2777_length_1448_cov_1.645370||full	1448	No	NA	5	2	0	Low-quality	Genome-fragment	3.46	AAI-based (medium-confidence)	0	1
NODE_2831_length_1415_cov_2.077206||full	1415	No	NA	3	2	0	Low-quality	Genome-fragment	3.53	AAI-based (medium-confidence)	0	1
NODE_2880_length_1391_cov_1.704341||full	1391	No	NA	4	0	0	Low-quality	Genome-fragment	2.45	AAI-based (high-confidence)	0	1	no viral genes detected
NODE_2931_length_1366_cov_2.307399||full	1366	No	NA	4	0	0	Low-quality	Genome-fragment	2.21	AAI-based (medium-confidence)	0	1	no viral genes detected
NODE_2991_length_1341_cov_2.348367||full	1341	No	NA	4	0	0	Low-quality	Genome-fragment	2.82	AAI-based (medium-confidence)	0	1	no viral genes detected
NODE_3132_length_1283_cov_1.488599||full	1283	No	NA	2	1	0	Low-quality	Genome-fragment	2.93	AAI-based (high-confidence)	0	1
NODE_3187_length_1263_cov_2.595199||full	1263	No	NA	2	1	0	Low-quality	Genome-fragment	4.12	AAI-based (high-confidence)	0	1
NODE_3192_length_1261_cov_220.962687||full	1261	No	NA	2	2	0	Low-quality	Genome-fragment	28.41	AAI-based (medium-confidence)	0	1
NODE_3263_length_1236_cov_2.388654||full	1236	No	NA	3	3	0	Low-quality	Genome-fragment	29.27	AAI-based (high-confidence)	0	1
NODE_3304_length_1219_cov_2.130584||full	1219	No	NA	3	0	2	Low-quality	Genome-fragment	0.84	AAI-based (medium-confidence)	0	1	no viral genes detected
NODE_3322_length_1212_cov_3.338807||full	1212	No	NA	3	2	0	Low-quality	Genome-fragment	2.64	AAI-based (medium-confidence)	0	1
NODE_3342_length_1206_cov_499.649870||full	1206	No	NA	2	2	0	Low-quality	Genome-fragment	28.58	AAI-based (high-confidence)	0	1
NODE_3387_length_1193_cov_2.301406||full	1193	No	NA	3	0	1	Low-quality	Genome-fragment	1.94	AAI-based (medium-confidence)	0	1	no viral genes detected
NODE_3388_length_1193_cov_2.293497||full	1193	No	NA	3	1	0	Low-quality	Genome-fragment	1.91	AAI-based (high-confidence)	0	1
NODE_3565_length_1147_cov_2.217949||full	1147	No	NA	6	0	0	Low-quality	Genome-fragment	0.64	AAI-based (medium-confidence)	0	1.02	no viral genes detected
NODE_3597_length_1139_cov_1.595941||full	1139	No	NA	3	1	0	Low-quality	Genome-fragment	2.96	AAI-based (medium-confidence)	0	1
NODE_3700_length_1114_cov_1.406043||full	1114	No	NA	2	0	0	Low-quality	Genome-fragment	0.66	AAI-based (medium-confidence)	0	1	no viral genes detected
NODE_3934_length_1054_cov_1.620621||full	1054	No	NA	3	2	0	Low-quality	Genome-fragment	2.54	AAI-based (medium-confidence)	0	1
NODE_4001_length_1038_cov_2.284842||full	1038	No	NA	4	1	0	Low-quality	Genome-fragment	3.56	AAI-based (high-confidence)	0	1
NODE_4161_length_1000_cov_6.234921||full	1000	No	NA	3	0	0	Low-quality	Genome-fragment	1.84	AAI-based (high-confidence)	0	1	no viral genes detected
NODE_426_length_3586_cov_2.368734||lt2gene	3586	No	NA	2	1	0	Low-quality	Genome-fragment	5.86	AAI-based (medium-confidence)	0	1
NODE_1745_length_1948_cov_2.246170||lt2gene	1948	No	NA	2	1	0	Low-quality	Genome-fragment	0.94	HMM-based (lower-bound)	0	1
NODE_2091_length_1787_cov_1.655312||lt2gene	1787	No	NA	1	1	0	Low-quality	Genome-fragment	2.88	AAI-based (medium-confidence)	0	1
NODE_2210_length_1742_cov_1.637819||lt2gene	1742	No	NA	2	1	0	Low-quality	Genome-fragment	0.97	HMM-based (lower-bound)	0	1.01
NODE_2291_length_1713_cov_2.757539||lt2gene	1713	No	NA	2	0	0	Low-quality	Genome-fragment	2.81	AAI-based (medium-confidence)	0	1	no viral genes detected
NODE_2302_length_1706_cov_114.656572||lt2gene	1706	No	NA	2	2	0	Low-quality	Genome-fragment	37.57	AAI-based (medium-confidence)	0	1
NODE_2551_length_1581_cov_3.247706||lt2gene	1581	No	NA	2	1	0	Low-quality	Genome-fragment	5.17	AAI-based (high-confidence)	0	1
NODE_2870_length_1395_cov_1.608955||lt2gene	1395	No	NA	2	2	0	Low-quality	Genome-fragment	2.3	AAI-based (high-confidence)	0	1
NODE_2874_length_1392_cov_564.020194||lt2gene	1392	No	NA	1	1	0	Low-quality	Genome-fragment	28.93	AAI-based (high-confidence)	0	1
NODE_3128_length_1284_cov_57.388934||lt2gene	1284	No	NA	1	1	0	Low-quality	Genome-fragment	27.05	AAI-based (high-confidence)	0	1
NODE_3216_length_1255_cov_2.518333||lt2gene	1255	No	NA	1	1	0	Low-quality	Genome-fragment	0.86	HMM-based (lower-bound)	0	1
NODE_3282_length_1227_cov_1.963311||lt2gene	1227	No	NA	1	1	0	Low-quality	Genome-fragment	0.64	AAI-based (high-confidence)	0	1
NODE_3340_length_1207_cov_2.486111||lt2gene	1207	No	NA	2	1	0	Low-quality	Genome-fragment	0.68	AAI-based (high-confidence)	0	1
NODE_3394_length_1192_cov_1.087951||lt2gene	1192	No	NA	1	1	0	Low-quality	Genome-fragment	2.61	HMM-based (lower-bound)	0	1
NODE_3581_length_1142_cov_2.591536||lt2gene	1142	No	NA	1	1	0	Low-quality	Genome-fragment	0.53	AAI-based (high-confidence)	0	1
NODE_3739_length_1104_cov_1.772217||lt2gene	1104	No	NA	1	1	0	Low-quality	Genome-fragment	0.6	HMM-based (lower-bound)	0	1
NODE_3791_length_1090_cov_793.974879||lt2gene	1090	No	NA	2	1	0	Low-quality	Genome-fragment	23.08	AAI-based (medium-confidence)	0	1
NODE_3940_length_1052_cov_2.409228||lt2gene	1052	No	NA	1	1	0	Low-quality	Genome-fragment	21.85	AAI-based (high-confidence)	0	1
NODE_3960_length_1048_cov_3.120846||lt2gene	1048	No	NA	1	0	0	Low-quality	Genome-fragment	0.52	AAI-based (medium-confidence)	0	1	no viral genes detected
NODE_3991_length_1039_cov_1912.483740||lt2gene	1039	No	NA	2	2	0	Low-quality	Genome-fragment	24.89	AAI-based (medium-confidence)	0	1
NODE_4050_length_1026_cov_1.782698||lt2gene	1026	No	NA	2	2	0	Low-quality	Genome-fragment	21.95	AAI-based (medium-confidence)	0	1
NODE_4106_length_1013_cov_2.067850||lt2gene	1013	No	NA	2	2	0	Low-quality	Genome-fragment	2.49	AAI-based (medium-confidence)	0	1
NODE_4107_length_1013_cov_2.052192||lt2gene	1013	No	NA	1	1	0	Low-quality	Genome-fragment	0.91	HMM-based (lower-bound)	0	1
NODE_58_length_14795_cov_60.661872||full	14740	No	NA	26	1	0	High-quality	High-quality	100	AAI-based (medium-confidence)	0	1
NODE_77_length_13126_cov_21.323541||full	13071	No	NA	25	1	0	Low-quality	Genome-fragment	11.6	HMM-based (lower-bound)	0	1
NODE_112_length_10304_cov_25.242951||full	10249	No	NA	4	0	0	Low-quality	Genome-fragment	5.83	AAI-based (medium-confidence)	0	1	no viral genes detected
NODE_179_length_7862_cov_11.852184||full	7807	No	NA	11	2	0	Medium-quality	Genome-fragment	83.21	AAI-based (high-confidence)	0	1
NODE_217_length_7044_cov_531.344112||full	4237	No	NA	7	5	0	Medium-quality	Genome-fragment	88.23	AAI-based (high-confidence)	0	1
NODE_240_length_6596_cov_43.496407||full	6541	No	NA	12	1	0	Low-quality	Genome-fragment	9.39	HMM-based (lower-bound)	0	1
NODE_326_length_5589_cov_963.516625||full	4274	No	NA	6	5	0	High-quality	High-quality	92.96	AAI-based (high-confidence)	0	1
NODE_327_length_5585_cov_1834.041772||full	4176	No	NA	6	6	0	High-quality	High-quality	93.41	AAI-based (high-confidence)	0	1
NODE_371_length_5158_cov_1910.817362||full	4310	No	NA	8	7	0	High-quality	High-quality	95.64	AAI-based (high-confidence)	0	1
NODE_377_length_5124_cov_2110.888341||full	4273	No	NA	8	7	0	High-quality	High-quality	94.29	AAI-based (high-confidence)	0	1
NODE_437_length_4743_cov_6.947739||full	4688	No	NA	12	0	0	High-quality	High-quality	99.4	AAI-based (high-confidence)	0	1	no viral genes detected
NODE_445_length_4708_cov_31.383838||full	4653	No	NA	9	7	0	High-quality	High-quality	99.52	AAI-based (high-confidence)	0	1
NODE_447_length_4705_cov_203.724516||full	4650	No	NA	5	4	0	High-quality	High-quality	99.72	AAI-based (high-confidence)	0	1
NODE_456_length_4676_cov_224.492534||full	4621	No	NA	10	1	0	Low-quality	Genome-fragment	2.94	HMM-based (lower-bound)	0	1
NODE_468_length_4606_cov_9.139530||full	4551	No	NA	12	0	0	High-quality	High-quality	97.26	AAI-based (medium-confidence)	0	1	no viral genes detected
NODE_470_length_4604_cov_8.233018||full	4549	No	NA	7	6	0	High-quality	High-quality	96.82	AAI-based (medium-confidence)	0	1
NODE_476_length_4581_cov_17.296730||full	4526	No	NA	8	1	0	Low-quality	Genome-fragment	6.33	HMM-based (lower-bound)	0	1
NODE_491_length_4523_cov_152.713295||full	4470	No	NA	2	1	0	High-quality	High-quality	100	AAI-based (medium-confidence)	0	1.01
NODE_495_length_4507_cov_927.761456||full	4452	No	NA	8	5	0	High-quality	High-quality	100	AAI-based (high-confidence)	0	1
NODE_505_length_4469_cov_191.736747||full	4414	No	NA	7	6	0	High-quality	High-quality	95.12	AAI-based (medium-confidence)	0	1
NODE_509_length_4457_cov_11.398001||full	4402	No	NA	6	3	0	High-quality	High-quality	100	AAI-based (high-confidence)	0	1
NODE_514_length_4445_cov_144.285194||full	4390	No	NA	5	5	0	High-quality	High-quality	96.61	AAI-based (high-confidence)	0	1
NODE_515_length_4441_cov_62.296398||full	4386	No	NA	7	6	0	High-quality	High-quality	93.49	AAI-based (high-confidence)	0	1
NODE_518_length_4427_cov_192.180924||full	4372	No	NA	6	4	0	High-quality	High-quality	96.54	AAI-based (medium-confidence)	0	1
NODE_525_length_4393_cov_1105.820424||full	4208	No	NA	7	7	0	High-quality	High-quality	94.83	AAI-based (high-confidence)	0	1
NODE_526_length_4387_cov_17.584718||full	4332	No	NA	6	5	0	High-quality	High-quality	94.05	AAI-based (high-confidence)	0	1
NODE_532_length_4379_cov_17.666050||full	4328	No	NA	9	1	0	Low-quality	Genome-fragment	3.18	HMM-based (lower-bound)	0	1
NODE_533_length_4372_cov_719.332175||full	4305	No	NA	6	5	0	High-quality	High-quality	93.12	AAI-based (high-confidence)	0	1
NODE_537_length_4365_cov_27151.883295||full	4310	No	NA	7	5	0	High-quality	High-quality	96.28	AAI-based (high-confidence)	0	1
NODE_539_length_4362_cov_420.777571||full	4196	No	NA	6	6	0	High-quality	High-quality	96.14	AAI-based (high-confidence)	0	1
NODE_548_length_4346_cov_881.992076||full	4274	No	NA	6	5	0	High-quality	High-quality	93.25	AAI-based (high-confidence)	0	1
NODE_550_length_4343_cov_64.866604||full	4292	No	NA	10	1	0	High-quality	High-quality	91.26	AAI-based (medium-confidence)	0	1
NODE_555_length_4331_cov_328.177970||full	4276	No	NA	5	5	0	High-quality	High-quality	91.74	AAI-based (high-confidence)	0	1
NODE_569_length_4257_cov_317.559257||full	4202	No	NA	6	6	0	High-quality	High-quality	100	AAI-based (high-confidence)	0	1
NODE_576_length_4236_cov_10.680698||full	4181	No	NA	5	5	0	Medium-quality	Genome-fragment	89.69	AAI-based (high-confidence)	0	1
NODE_579_length_4215_cov_467.669471||full	4160	No	NA	6	5	0	High-quality	High-quality	90.91	AAI-based (high-confidence)	0	1
NODE_584_length_4193_cov_10.499275||full	4138	No	NA	6	6	0	High-quality	High-quality	98.74	AAI-based (high-confidence)	0	1
NODE_590_length_4181_cov_228.523752||full	4126	No	NA	6	6	0	High-quality	High-quality	91.1	AAI-based (high-confidence)	0	1
NODE_591_length_4180_cov_380.647758||full	4125	No	NA	5	5	0	High-quality	High-quality	91.24	AAI-based (high-confidence)	0	1
NODE_595_length_4162_cov_30.332846||full	4117	No	NA	6	1	0	Low-quality	Genome-fragment	12.33	HMM-based (lower-bound)	0	1
NODE_604_length_4137_cov_1012.977707||full	4082	No	NA	7	7	0	Medium-quality	Genome-fragment	89.18	AAI-based (high-confidence)	0	1
NODE_605_length_4134_cov_54.056141||full	4080	No	NA	7	7	0	High-quality	High-quality	91.21	AAI-based (high-confidence)	0	1
NODE_608_length_4108_cov_309.735011||full	4063	No	NA	6	6	0	High-quality	High-quality	93.08	AAI-based (high-confidence)	0	1
NODE_616_length_4084_cov_9921.755522||full	4029	No	NA	6	6	0	Medium-quality	Genome-fragment	89.68	AAI-based (high-confidence)	0	1
NODE_625_length_4062_cov_582.611180||full	4007	No	NA	7	7	0	Medium-quality	Genome-fragment	87.61	AAI-based (high-confidence)	0	1
NODE_706_length_3760_cov_102.137382||full	3705	No	NA	3	1	0	High-quality	High-quality	93.38	AAI-based (medium-confidence)	0	1
NODE_749_length_3626_cov_108.831140||full	3571	No	NA	3	1	0	High-quality	High-quality	100	AAI-based (high-confidence)	0	1
NODE_966_length_3046_cov_93.657640||full	2991	No	NA	4	1	0	Low-quality	Genome-fragment	1.62	HMM-based (lower-bound)	0	1
NODE_1224_length_2687_cov_729.479863||full	2632	No	NA	5	0	0	High-quality	High-quality	100	AAI-based (high-confidence)	0	1	no viral genes detected
NODE_1282_length_2636_cov_124.124370||full	2585	No	NA	5	0	0	High-quality	High-quality	100	AAI-based (high-confidence)	0	1	no viral genes detected
NODE_1302_length_2624_cov_28.279486||full	2569	No	NA	6	0	0	High-quality	High-quality	99.65	AAI-based (medium-confidence)	0	1	no viral genes detected
NODE_2410_length_2014_cov_53.554875||full	1959	No	NA	3	3	0	Low-quality	Genome-fragment	13.73	AAI-based (medium-confidence)	0	1
NODE_2691_length_1905_cov_60.049189||full	1850	No	NA	2	1	0	Medium-quality	Genome-fragment	71.71	HMM-based (lower-bound)	0	1
NODE_2746_length_1885_cov_135.919672||full	1830	No	NA	3	1	0	Medium-quality	Genome-fragment	85.93	HMM-based (lower-bound)	0	1
NODE_3227_length_1736_cov_488.185604||full	1681	No	NA	3	2	0	Low-quality	Genome-fragment	40.4	HMM-based (lower-bound)	0	1
NODE_3279_length_1724_cov_375.680048||full	1669	No	NA	3	1	0	High-quality	High-quality	94.35	AAI-based (high-confidence)	0	1
NODE_4648_length_1257_cov_930.546589||full	1202	No	NA	1	1	0	Low-quality	Genome-fragment	47.4	AAI-based (medium-confidence)	0	1
NODE_13_length_27047_cov_12.640782||full_1	23086	No	NA	25	5	0	Low-quality	Genome-fragment	6.95	AAI-based (medium-confidence)	0	1
NODE_147_length_8693_cov_10.096897||full_1	7408	No	NA	7	2	0	Low-quality	Genome-fragment	2.46	HMM-based (lower-bound)	0	1
NODE_330_length_5582_cov_6.310295||full_1	3404	No	NA	6	3	0	Low-quality	Genome-fragment	5.92	AAI-based (high-confidence)	0	1
NODE_1_length_50444_cov_20.715990||full	50444	No	NA	51	22	1	Medium-quality	Genome-fragment	78.06	AAI-based (high-confidence)	0	1
NODE_5_length_34730_cov_8.838183||full	34730	No	NA	31	8	0	Medium-quality	Genome-fragment	57.18	AAI-based (high-confidence)	0	1
NODE_7_length_33124_cov_19.855605||full	33124	No	NA	17	1	0	Low-quality	Genome-fragment	10.41	AAI-based (medium-confidence)	0	1
NODE_9_length_29244_cov_17.066943||full	29244	No	NA	30	8	0	Low-quality	Genome-fragment	49.39	AAI-based (medium-confidence)	0	1
NODE_10_length_28152_cov_16.001459||full	28152	No	NA	34	1	6	Low-quality	Genome-fragment	14.4	HMM-based (lower-bound)	0	1
NODE_12_length_27283_cov_30.382180||full	27283	No	NA	29	6	1	Low-quality	Genome-fragment	43.74	AAI-based (medium-confidence)	0	1.01
NODE_14_length_25373_cov_16.035982||full	25373	No	NA	35	6	1	Low-quality	Genome-fragment	40.99	AAI-based (high-confidence)	0	1
NODE_15_length_24699_cov_10.427569||full	24699	No	NA	39	3	1	Medium-quality	Genome-fragment	62.83	AAI-based (medium-confidence)	0	1
NODE_16_length_24638_cov_11.085099||full	24638	No	NA	22	4	0	Low-quality	Genome-fragment	37.56	AAI-based (medium-confidence)	0	1
NODE_17_length_24562_cov_7.902803||full	24562	No	NA	14	5	0	Low-quality	Genome-fragment	34.14	HMM-based (lower-bound)	0	1
NODE_20_length_24119_cov_29.675449||full	24119	No	NA	21	4	0	Low-quality	Genome-fragment	38.66	AAI-based (medium-confidence)	0	1.01
NODE_23_length_23313_cov_14.338507||full	23313	No	NA	16	1	0	Low-quality	Genome-fragment	43.4	AAI-based (medium-confidence)	0	1
NODE_27_length_20116_cov_10.444843||full	20116	No	NA	19	4	0	Low-quality	Genome-fragment	32.95	AAI-based (high-confidence)	0	1
NODE_29_length_19374_cov_12.865366||full	19374	No	NA	18	11	0	Low-quality	Genome-fragment	30.69	AAI-based (medium-confidence)	0	1
NODE_40_length_16753_cov_8.446461||full	16753	No	NA	12	3	0	Low-quality	Genome-fragment	27.76	AAI-based (medium-confidence)	0	1
NODE_43_length_16539_cov_12.319279||full	16539	No	NA	10	2	0	Low-quality	Genome-fragment	26.62	AAI-based (high-confidence)	0	1
NODE_44_length_16459_cov_16.135699||full	16459	No	NA	35	1	5	Low-quality	Genome-fragment	7.36	HMM-based (lower-bound)	0	1
NODE_45_length_16283_cov_9.613754||full	16283	No	NA	10	5	0	Low-quality	Genome-fragment	23.21	HMM-based (lower-bound)	0	1
NODE_47_length_16248_cov_7.368863||full	16248	No	NA	13	2	0	Low-quality	Genome-fragment	29.2	AAI-based (high-confidence)	0	1
NODE_53_length_15385_cov_8.715656||full	15385	No	NA	24	9	0	Low-quality	Genome-fragment	24.69	AAI-based (high-confidence)	0	1
NODE_54_length_15368_cov_4.736760||full	15368	No	NA	11	2	0	Low-quality	Genome-fragment	24.91	AAI-based (high-confidence)	0	1
NODE_57_length_15220_cov_28.703594||full	15220	No	NA	24	1	1	Low-quality	Genome-fragment	2.58	AAI-based (medium-confidence)	0	1
NODE_62_length_14190_cov_4.598090||full	14190	No	NA	6	3	0	Low-quality	Genome-fragment	20.44	HMM-based (lower-bound)	0	1
NODE_70_length_13775_cov_8.683455||full	13775	No	NA	9	3	0	Low-quality	Genome-fragment	22.07	AAI-based (medium-confidence)	0	1
NODE_71_length_13676_cov_5.685192||full	13676	No	NA	13	4	0	Low-quality	Genome-fragment	22.35	AAI-based (high-confidence)	0	1
NODE_82_length_12589_cov_7.521222||full	12589	No	NA	24	3	0	Low-quality	Genome-fragment	11.06	HMM-based (lower-bound)	0	1.01
NODE_83_length_12505_cov_16.803936||full	12505	No	NA	19	3	0	Low-quality	Genome-fragment	26.13	AAI-based (medium-confidence)	0	1
NODE_84_length_12340_cov_6.846561||full	12340	No	NA	13	4	0	Low-quality	Genome-fragment	30.65	AAI-based (medium-confidence)	0	1
NODE_91_length_11811_cov_15.459255||full	11811	No	NA	28	7	0	Low-quality	Genome-fragment	17.88	AAI-based (medium-confidence)	0	1
NODE_97_length_11150_cov_10.005858||full	11150	No	NA	17	9	0	Low-quality	Genome-fragment	18.11	AAI-based (high-confidence)	0	1
NODE_99_length_10876_cov_6.693928||full	10876	No	NA	14	2	0	Low-quality	Genome-fragment	17.82	AAI-based (high-confidence)	0	1
NODE_103_length_10602_cov_4.323978||full	10602	No	NA	25	3	0	Low-quality	Genome-fragment	16.36	AAI-based (high-confidence)	0	1
NODE_106_length_10561_cov_5.456215||full	10561	No	NA	23	1	0	Low-quality	Genome-fragment	9.38	HMM-based (lower-bound)	0	1.01
NODE_109_length_10512_cov_11.354117||full	10512	No	NA	22	5	0	Low-quality	Genome-fragment	18.21	AAI-based (medium-confidence)	0	1
NODE_111_length_10404_cov_7.299836||full	10404	No	NA	10	1	0	Low-quality	Genome-fragment	6.73	HMM-based (lower-bound)	0	1
NODE_117_length_10008_cov_4.906259||full	10008	No	NA	10	3	0	Low-quality	Genome-fragment	5.35	HMM-based (lower-bound)	0	1
NODE_120_length_9864_cov_6.253849||full	9864	No	NA	15	4	0	Low-quality	Genome-fragment	24.7	AAI-based (high-confidence)	0	1
NODE_133_length_9290_cov_7.135571||full	9290	No	NA	10	1	0	Low-quality	Genome-fragment	26.31	AAI-based (medium-confidence)	0	1
NODE_137_length_9153_cov_11.294460||full	9153	No	NA	8	1	0	Low-quality	Genome-fragment	14.92	AAI-based (medium-confidence)	0	1	low-confidence ITR
NODE_139_length_9117_cov_7.014897||full	9117	No	NA	10	5	0	Low-quality	Genome-fragment	14.95	AAI-based (medium-confidence)	0	1
NODE_152_length_8574_cov_6.349454||full	8574	No	NA	14	0	1	Low-quality	Genome-fragment	21.29	AAI-based (high-confidence)	0	1	no viral genes detected
NODE_159_length_8353_cov_5.649675||full	8353	No	NA	5	2	0	Low-quality	Genome-fragment	14.6	AAI-based (medium-confidence)	0	1
NODE_165_length_8223_cov_4.344148||full	8223	No	NA	5	0	0	Low-quality	Genome-fragment	5.2	AAI-based (medium-confidence)	0	1	no viral genes detected
NODE_174_length_7950_cov_7.530969||full	7950	No	NA	6	2	0	Low-quality	Genome-fragment	12.96	AAI-based (medium-confidence)	0	1
NODE_193_length_7608_cov_6.588375||full	7608	No	NA	7	2	0	Low-quality	Genome-fragment	12.25	AAI-based (high-confidence)	0	1
NODE_199_length_7489_cov_9.173258||full	7489	No	NA	16	1	0	Low-quality	Genome-fragment	6.65	HMM-based (lower-bound)	0	1
NODE_200_length_7446_cov_3.204167||full	7446	No	NA	10	2	0	Low-quality	Genome-fragment	12.3	AAI-based (high-confidence)	0	1
NODE_218_length_7044_cov_4.555730||full	7044	No	NA	11	3	0	Low-quality	Genome-fragment	12.2	AAI-based (high-confidence)	0	1
NODE_225_length_6866_cov_12.415798||full	6866	No	NA	3	1	0	Low-quality	Genome-fragment	11.41	AAI-based (medium-confidence)	0	1
NODE_232_length_6724_cov_3.761284||full	6724	No	NA	14	1	0	Low-quality	Genome-fragment	18.29	AAI-based (high-confidence)	0	1
NODE_261_length_6326_cov_2.492744||full	6326	No	NA	9	1	0	Low-quality	Genome-fragment	2.92	AAI-based (medium-confidence)	0	1
NODE_262_length_6313_cov_7.106584||full	6313	No	NA	6	3	0	Low-quality	Genome-fragment	3.18	AAI-based (high-confidence)	0	1
NODE_276_length_6133_cov_3.878414||full	6133	No	NA	7	2	0	Low-quality	Genome-fragment	13.97	AAI-based (medium-confidence)	0	1
NODE_280_length_6076_cov_6.844212||full	6076	No	NA	10	2	0	Low-quality	Genome-fragment	10.01	AAI-based (high-confidence)	0	1
NODE_291_length_5971_cov_7.085024||full	5971	No	NA	3	1	0	Low-quality	Genome-fragment	8.38	HMM-based (lower-bound)	0	1
NODE_293_length_5967_cov_20.015731||full	5967	No	NA	8	3	0	Low-quality	Genome-fragment	10.02	AAI-based (high-confidence)	0	1.01
NODE_298_length_5907_cov_12.203008||full	5907	No	NA	8	5	0	Low-quality	Genome-fragment	10.15	AAI-based (high-confidence)	0	1
NODE_303_length_5823_cov_2.572816||full	5823	No	NA	8	0	0	Low-quality	Genome-fragment	3.23	AAI-based (high-confidence)	0	1	no viral genes detected
NODE_306_length_5801_cov_3.574835||full	5801	No	NA	4	4	0	Low-quality	Genome-fragment	9.01	AAI-based (medium-confidence)	0	1
NODE_311_length_5754_cov_75.184594||full	5754	No	NA	7	2	0	High-quality	High-quality	100	AAI-based (high-confidence)	0	1.07	contig >1.5x longer than expected genome length
NODE_312_length_5692_cov_3.978535||full	5692	No	NA	9	2	0	Low-quality	Genome-fragment	11.75	AAI-based (high-confidence)	0	1
NODE_336_length_5535_cov_7.665511||full	5535	No	NA	13	3	0	Low-quality	Genome-fragment	9.02	AAI-based (high-confidence)	0	1
NODE_346_length_5439_cov_4.386330||full	5439	No	NA	12	1	0	Low-quality	Genome-fragment	13.22	AAI-based (high-confidence)	0	1
NODE_350_length_5395_cov_5.783146||full	5395	No	NA	4	2	0	Low-quality	Genome-fragment	8.89	AAI-based (high-confidence)	0	1
NODE_351_length_5378_cov_4.203457||full	5378	No	NA	13	2	1	Low-quality	Genome-fragment	2.32	HMM-based (lower-bound)	0	1
NODE_394_length_4976_cov_5.636253||full	4976	No	NA	13	2	0	Low-quality	Genome-fragment	2.31	HMM-based (lower-bound)	0	1
NODE_408_length_4888_cov_3.439479||full	4888	No	NA	9	0	1	Low-quality	Genome-fragment	1.88	AAI-based (high-confidence)	0	1	no viral genes detected
NODE_441_length_4717_cov_4.793865||full	4717	No	NA	3	0	0	Low-quality	Genome-fragment	10.79	AAI-based (medium-confidence)	0	1	no viral genes detected
NODE_487_length_4534_cov_1103.403438||full	4534	No	NA	6	6	0	High-quality	High-quality	97.41	AAI-based (high-confidence)	0	1.02
NODE_493_length_4513_cov_3.996635||full	4513	No	NA	11	5	0	Low-quality	Genome-fragment	7.45	AAI-based (high-confidence)	0	1
NODE_499_length_4492_cov_4.817444||full	4492	No	NA	6	1	0	Low-quality	Genome-fragment	7.23	AAI-based (high-confidence)	0	1
NODE_502_length_4478_cov_3.585349||full	4478	No	NA	7	2	0	Low-quality	Genome-fragment	2.14	AAI-based (medium-confidence)	0	1
NODE_503_length_4474_cov_2.600136||full	4474	No	NA	8	2	0	Low-quality	Genome-fragment	7.16	AAI-based (high-confidence)	0	1
NODE_504_length_4473_cov_3.461747||full	4473	No	NA	6	1	0	Low-quality	Genome-fragment	13.13	AAI-based (high-confidence)	0	1.01
NODE_523_length_4407_cov_4.101792||full	4407	No	NA	5	5	0	High-quality	High-quality	96.19	AAI-based (high-confidence)	0	1
NODE_524_length_4397_cov_28.308383||full	4397	No	NA	6	2	0	Low-quality	Genome-fragment	10.57	AAI-based (medium-confidence)	0	1
NODE_538_length_4364_cov_16.050592||full	4364	No	NA	7	5	0	High-quality	High-quality	95.28	AAI-based (medium-confidence)	0	1
NODE_553_length_4338_cov_6.084754||full	4338	No	NA	10	3	0	Low-quality	Genome-fragment	6.91	AAI-based (high-confidence)	0	1
NODE_558_length_4321_cov_4.749414||full	4321	No	NA	10	3	1	Low-quality	Genome-fragment	3.99	HMM-based (lower-bound)	0	1
NODE_578_length_4216_cov_1.751262||full	4216	No	NA	10	5	0	Low-quality	Genome-fragment	2.34	AAI-based (medium-confidence)	0	1
NODE_612_length_4088_cov_6.333747||full	4088	No	NA	2	1	0	Low-quality	Genome-fragment	6.8	AAI-based (high-confidence)	0	1
NODE_613_length_4087_cov_75.746776||full	4087	No	NA	6	1	0	Low-quality	Genome-fragment	12.24	HMM-based (lower-bound)	0	1
NODE_622_length_4067_cov_2.881356||full	4067	No	NA	5	2	0	Low-quality	Genome-fragment	2.5	AAI-based (high-confidence)	0	1
NODE_641_length_3989_cov_2.528724||full	3989	No	NA	4	0	1	Low-quality	Genome-fragment	2.15	AAI-based (medium-confidence)	0	1	no viral genes detected
NODE_672_length_3852_cov_23.112721||full	3852	No	NA	10	1	0	Low-quality	Genome-fragment	6.45	AAI-based (high-confidence)	0	1
NODE_721_length_3712_cov_2.778234||full	3712	No	NA	6	1	0	Low-quality	Genome-fragment	6.11	AAI-based (high-confidence)	0	1
NODE_726_length_3686_cov_32.602313||full	3686	No	NA	4	2	0	Medium-quality	Genome-fragment	79.91	AAI-based (medium-confidence)	0	1
NODE_728_length_3684_cov_508.144944||full	3684	No	NA	5	5	0	Medium-quality	Genome-fragment	80.58	AAI-based (high-confidence)	0	1
NODE_739_length_3652_cov_6.278287||full	3652	No	NA	10	2	0	Low-quality	Genome-fragment	9.73	AAI-based (high-confidence)	0	1
NODE_753_length_3623_cov_3.167601||full	3623	No	NA	14	1	0	Low-quality	Genome-fragment	9.52	AAI-based (high-confidence)	0	1
NODE_765_length_3567_cov_4.379556||full	3567	No	NA	3	1	0	Low-quality	Genome-fragment	3.17	HMM-based (lower-bound)	0	1
NODE_766_length_3565_cov_4.057835||full	3565	No	NA	8	0	0	Low-quality	Genome-fragment	6.59	AAI-based (medium-confidence)	0	1	no viral genes detected
NODE_771_length_3560_cov_4.095863||full	3560	No	NA	9	1	0	Low-quality	Genome-fragment	6.02	AAI-based (high-confidence)	0	1
NODE_772_length_3558_cov_208.954896||full	3558	No	NA	8	0	0	High-quality	High-quality	100	AAI-based (high-confidence)	0	1.26	no viral genes detected
NODE_803_length_3426_cov_5.666864||full	3426	No	NA	5	4	0	Low-quality	Genome-fragment	5.62	AAI-based (high-confidence)	0	1
NODE_809_length_3415_cov_4.413095||full	3415	No	NA	4	1	0	Low-quality	Genome-fragment	6.39	HMM-based (lower-bound)	0	1
NODE_812_length_3398_cov_95.474723||full	3398	No	NA	5	5	0	Medium-quality	Genome-fragment	76.88	AAI-based (high-confidence)	0	1
NODE_817_length_3384_cov_1.604386||full	3384	No	NA	6	5	0	Low-quality	Genome-fragment	5.85	AAI-based (high-confidence)	0	1
NODE_820_length_3376_cov_2.984643||full	3376	No	NA	5	0	0	Low-quality	Genome-fragment	1.84	AAI-based (medium-confidence)	0	1	no viral genes detected
NODE_865_length_3272_cov_4409.304010||full	3272	No	NA	5	4	0	Medium-quality	Genome-fragment	71.84	AAI-based (high-confidence)	0	1
NODE_866_length_3269_cov_254.228998||full	3269	No	NA	5	4	0	Medium-quality	Genome-fragment	73.96	AAI-based (high-confidence)	0	1
NODE_874_length_3252_cov_4.385361||full	3252	No	NA	10	1	0	Medium-quality	Genome-fragment	69.14	AAI-based (high-confidence)	0	1
NODE_885_length_3222_cov_3.032207||full	3222	No	NA	8	0	0	Low-quality	Genome-fragment	1.99	AAI-based (high-confidence)	0	1	no viral genes detected
NODE_887_length_3221_cov_4.844283||full	3221	No	NA	4	3	0	Medium-quality	Genome-fragment	75.54	AAI-based (high-confidence)	0	1
NODE_908_length_3158_cov_2.792459||full	3158	No	NA	2	1	0	Low-quality	Genome-fragment	5.22	AAI-based (medium-confidence)	0	1
NODE_921_length_3128_cov_2.896193||full	3128	No	NA	11	2	0	Low-quality	Genome-fragment	7.46	AAI-based (high-confidence)	0	1
NODE_929_length_3111_cov_3.135798||full	3111	No	NA	5	0	1	Low-quality	Genome-fragment	2.07	AAI-based (medium-confidence)	0	1	no viral genes detected
NODE_933_length_3099_cov_9.158016||full	3099	No	NA	7	7	0	Medium-quality	Genome-fragment	74.04	AAI-based (high-confidence)	0	1
NODE_945_length_3080_cov_3.287934||full	3080	No	NA	6	0	0	Low-quality	Genome-fragment	5.61	AAI-based (high-confidence)	0	1	no viral genes detected
NODE_978_length_3019_cov_318.532726||full	3019	No	NA	5	4	0	Medium-quality	Genome-fragment	67.79	AAI-based (high-confidence)	0	1
NODE_982_length_3015_cov_151.747973||full	3015	No	NA	7	6	0	Medium-quality	Genome-fragment	72.21	AAI-based (high-confidence)	0	1
NODE_991_length_2996_cov_792.693982||full	2996	No	NA	4	4	0	Medium-quality	Genome-fragment	65.13	AAI-based (medium-confidence)	0	1
NODE_993_length_2994_cov_3.901327||full	2994	No	NA	4	4	0	Medium-quality	Genome-fragment	66.4	AAI-based (high-confidence)	0	1
NODE_998_length_2984_cov_3.068624||full	2984	No	NA	9	1	0	Low-quality	Genome-fragment	7.95	AAI-based (high-confidence)	0	1
NODE_999_length_2981_cov_7240.010253||full	2981	No	NA	5	4	0	Medium-quality	Genome-fragment	64.7	AAI-based (high-confidence)	0	1
NODE_1002_length_2977_cov_4.192334||full	2977	No	NA	11	2	0	Low-quality	Genome-fragment	2.27	HMM-based (lower-bound)	0	1
NODE_1003_length_2973_cov_1875.201508||full	2973	No	NA	5	4	0	Medium-quality	Genome-fragment	63.82	AAI-based (high-confidence)	0	1
NODE_1005_length_2971_cov_4.474623||full	2971	No	NA	6	0	1	Low-quality	Genome-fragment	0.82	AAI-based (medium-confidence)	0	1	no viral genes detected
NODE_1006_length_2970_cov_522.977702||full	2970	No	NA	5	5	0	Medium-quality	Genome-fragment	65.66	AAI-based (medium-confidence)	0	1
NODE_1009_length_2965_cov_3.012371||full	2965	No	NA	9	1	1	Low-quality	Genome-fragment	4.64	AAI-based (high-confidence)	0	1
NODE_1024_length_2935_cov_158.121181||full	2935	No	NA	4	3	0	Medium-quality	Genome-fragment	64.89	AAI-based (high-confidence)	0	1
NODE_1041_length_2919_cov_11.073673||full	2919	No	NA	5	3	1	Low-quality	Genome-fragment	2.19	AAI-based (medium-confidence)	0	1
NODE_1047_length_2909_cov_258.796426||full	2909	No	NA	4	4	0	Medium-quality	Genome-fragment	64.25	AAI-based (high-confidence)	0	1
NODE_1077_length_2862_cov_3.694336||full	2862	No	NA	6	3	0	Low-quality	Genome-fragment	4.66	HMM-based (lower-bound)	0	1
NODE_1221_length_2691_cov_3.312974||full	2691	No	NA	3	3	0	Medium-quality	Genome-fragment	59.81	AAI-based (high-confidence)	0	1
NODE_1234_length_2682_cov_409.807004||full	2682	No	NA	3	3	0	Medium-quality	Genome-fragment	56.97	AAI-based (high-confidence)	0	1
NODE_1244_length_2671_cov_261.923930||full	2671	No	NA	3	2	0	Medium-quality	Genome-fragment	64.19	HMM-based (lower-bound)	0	1.01	low-confidence DTR
NODE_1245_length_2669_cov_249.638868||full	2669	No	NA	3	3	0	Medium-quality	Genome-fragment	56.15	AAI-based (high-confidence)	0	1
NODE_1264_length_2652_cov_3.882557||full	2652	No	NA	5	1	0	Low-quality	Genome-fragment	1.08	HMM-based (lower-bound)	0	1
NODE_1278_length_2640_cov_2.231721||full	2640	No	NA	3	1	0	Low-quality	Genome-fragment	4.2	AAI-based (medium-confidence)	0	1
NODE_1279_length_2639_cov_298.561146||full	2639	No	NA	3	3	0	Medium-quality	Genome-fragment	56.72	AAI-based (high-confidence)	0	1
NODE_1310_length_2617_cov_3.371585||full	2617	No	NA	6	1	0	Low-quality	Genome-fragment	4.94	AAI-based (medium-confidence)	0	1
NODE_1318_length_2613_cov_3.940188||full	2613	No	NA	6	0	0	Medium-quality	Genome-fragment	56.13	AAI-based (high-confidence)	0	1	no viral genes detected
NODE_1351_length_2585_cov_4.589723||full	2585	No	NA	5	1	0	Low-quality	Genome-fragment	4.32	AAI-based (medium-confidence)	0	1
NODE_1382_length_2565_cov_2.217530||full	2565	No	NA	5	0	0	Low-quality	Genome-fragment	2.72	AAI-based (medium-confidence)	0	1	no viral genes detected
NODE_1395_length_2551_cov_3.034455||full	2551	No	NA	3	0	0	Low-quality	Genome-fragment	4.03	AAI-based (high-confidence)	0	1	no viral genes detected
NODE_1427_length_2519_cov_4.754464||full	2519	No	NA	6	2	0	Low-quality	Genome-fragment	4.2	AAI-based (high-confidence)	0	1
NODE_1438_length_2512_cov_1.846561||full	2512	No	NA	4	1	0	Low-quality	Genome-fragment	4.13	AAI-based (medium-confidence)	0	1
NODE_1515_length_2448_cov_57.989135||full	2448	No	NA	5	2	0	Low-quality	Genome-fragment	4.98	AAI-based (medium-confidence)	0	1
NODE_1564_length_2416_cov_2.769589||full	2416	No	NA	4	3	0	Low-quality	Genome-fragment	4.03	AAI-based (medium-confidence)	0	1
NODE_1589_length_2399_cov_144.025171||full	2399	No	NA	3	3	0	Medium-quality	Genome-fragment	53.86	AAI-based (high-confidence)	0	1
NODE_1590_length_2399_cov_2.781570||full	2399	No	NA	7	1	0	Low-quality	Genome-fragment	3.58	AAI-based (medium-confidence)	0	1
NODE_1597_length_2396_cov_2.233661||full	2396	No	NA	3	2	0	Low-quality	Genome-fragment	1.42	AAI-based (high-confidence)	0	1
NODE_1668_length_2357_cov_169.385752||full	2357	No	NA	3	3	0	Low-quality	Genome-fragment	49.57	AAI-based (high-confidence)	0	1
NODE_1714_length_2331_cov_3.447715||full	2331	No	NA	3	3	0	Medium-quality	Genome-fragment	51.72	AAI-based (high-confidence)	0	1
NODE_1774_length_2298_cov_1893.588943||full	2298	No	NA	6	0	0	High-quality	High-quality	100	AAI-based (medium-confidence)	0	1.06	no viral genes detected
NODE_1877_length_2246_cov_431.198539||full	2246	No	NA	3	3	0	Medium-quality	Genome-fragment	50.14	AAI-based (high-confidence)	0	1
NODE_1914_length_2230_cov_4.733333||full	2230	No	NA	2	2	0	Low-quality	Genome-fragment	3.67	AAI-based (high-confidence)	0	1
NODE_1928_length_2226_cov_3.192077||full	2226	No	NA	4	0	1	Low-quality	Genome-fragment	1.26	AAI-based (medium-confidence)	0	1	no viral genes detected
NODE_1984_length_2204_cov_60.610051||full	2204	No	NA	5	0	0	Medium-quality	Genome-fragment	86.65	AAI-based (high-confidence)	0	1	no viral genes detected
NODE_1996_length_2200_cov_2.419114||full	2200	No	NA	3	3	0	Low-quality	Genome-fragment	3.6	AAI-based (high-confidence)	0	1
NODE_2007_length_2195_cov_214.507009||full	2195	No	NA	3	2	0	Low-quality	Genome-fragment	48.8	AAI-based (high-confidence)	0	1
NODE_2105_length_2147_cov_2.302103||full	2147	No	NA	7	2	0	Low-quality	Genome-fragment	3.5	AAI-based (high-confidence)	0	1
NODE_2139_length_2130_cov_4.309398||full	2130	No	NA	5	1	0	Low-quality	Genome-fragment	3.64	AAI-based (medium-confidence)	0	1
NODE_2160_length_2119_cov_3.313469||full	2119	No	NA	5	1	0	Low-quality	Genome-fragment	5.58	AAI-based (high-confidence)	0	1
NODE_2269_length_2075_cov_2.089109||full	2075	No	NA	3	0	0	Low-quality	Genome-fragment	3.95	AAI-based (medium-confidence)	0	1	no viral genes detected
NODE_2311_length_2056_cov_290.296852||full	2056	No	NA	3	3	0	Low-quality	Genome-fragment	46.34	AAI-based (high-confidence)	0	1
NODE_2349_length_2040_cov_8.925441||full	2040	No	NA	5	1	0	Low-quality	Genome-fragment	3.93	AAI-based (medium-confidence)	0	1
NODE_2380_length_2026_cov_353.965500||full	2026	No	NA	3	3	0	Low-quality	Genome-fragment	45.28	AAI-based (high-confidence)	0	1
NODE_2399_length_2018_cov_1.781966||full	2018	No	NA	4	3	0	Low-quality	Genome-fragment	3.4	AAI-based (high-confidence)	0	1
NODE_2407_length_2015_cov_2.915306||full	2015	No	NA	5	1	0	Low-quality	Genome-fragment	2.92	AAI-based (medium-confidence)	0	1
NODE_2416_length_2013_cov_2.430541||full	2013	No	NA	7	1	0	Low-quality	Genome-fragment	1.33	HMM-based (lower-bound)	0	1
NODE_2496_length_1979_cov_3.047817||full	1979	No	NA	4	1	0	Low-quality	Genome-fragment	3.26	AAI-based (medium-confidence)	0	1
NODE_2618_length_1934_cov_16.522618||full	1934	No	NA	7	0	0	Low-quality	Genome-fragment	41.6	AAI-based (medium-confidence)	0	1	no viral genes detected
NODE_2688_length_1906_cov_4.098865||full	1906	No	NA	3	0	0	Low-quality	Genome-fragment	3.28	AAI-based (medium-confidence)	0	1	no viral genes detected
NODE_2833_length_1858_cov_3.037715||full	1858	No	NA	3	0	3	Low-quality	Genome-fragment	1.91	AAI-based (medium-confidence)	0	1	no viral genes detected
NODE_2848_length_1855_cov_1.954444||full	1855	No	NA	4	1	0	Low-quality	Genome-fragment	2.23	AAI-based (medium-confidence)	0	1
NODE_3004_length_1799_cov_2.234518||full	1799	No	NA	4	1	0	Low-quality	Genome-fragment	2.96	AAI-based (high-confidence)	0	1
NODE_3050_length_1785_cov_3.509249||full	1785	No	NA	5	1	0	Low-quality	Genome-fragment	2.73	AAI-based (high-confidence)	0	1
NODE_3058_length_1783_cov_1.980324||full	1783	No	NA	4	0	2	Low-quality	Genome-fragment	1.11	AAI-based (medium-confidence)	0	1	no viral genes detected
NODE_3245_length_1733_cov_3.315256||full	1733	No	NA	3	0	0	Low-quality	Genome-fragment	0.95	AAI-based (high-confidence)	0	1	no viral genes detected
NODE_3419_length_1679_cov_4.894464||full	1679	No	NA	6	2	0	Low-quality	Genome-fragment	4.41	AAI-based (high-confidence)	0	1
NODE_3472_length_1659_cov_1.530549||full	1659	No	NA	6	0	0	Low-quality	Genome-fragment	2.89	AAI-based (high-confidence)	0	1	no viral genes detected
NODE_3527_length_1642_cov_1.789540||full	1642	No	NA	5	0	0	Low-quality	Genome-fragment	2.42	AAI-based (medium-confidence)	0	1	no viral genes detected
NODE_3654_length_1590_cov_1.659283||full	1590	No	NA	5	1	0	Low-quality	Genome-fragment	2.3	AAI-based (high-confidence)	0	1
NODE_3883_length_1510_cov_1.731271||full	1510	No	NA	6	1	0	Low-quality	Genome-fragment	1.39	AAI-based (high-confidence)	0	1
NODE_3934_length_1491_cov_2.777855||full	1491	No	NA	6	1	0	Low-quality	Genome-fragment	3.41	AAI-based (high-confidence)	0	1
NODE_3964_length_1483_cov_2.028011||full	1483	No	NA	3	1	0	Low-quality	Genome-fragment	0.79	HMM-based (lower-bound)	0	1
NODE_3983_length_1475_cov_6.774648||full	1475	No	NA	4	1	0	Low-quality	Genome-fragment	1.84	HMM-based (lower-bound)	0	1
NODE_4044_length_1450_cov_2.584946||full	1450	No	NA	4	0	1	Low-quality	Genome-fragment	0.79	AAI-based (medium-confidence)	0	1	no viral genes detected
NODE_4239_length_1386_cov_6.658152||full	1386	No	NA	5	1	0	Low-quality	Genome-fragment	3.38	AAI-based (high-confidence)	0	1
NODE_4282_length_1371_cov_1.681611||full	1371	No	NA	4	0	1	Low-quality	Genome-fragment	0.97	AAI-based (medium-confidence)	0	1	no viral genes detected
NODE_4307_length_1362_cov_1.431523||full	1362	No	NA	3	1	0	Low-quality	Genome-fragment	3.22	AAI-based (high-confidence)	0	1
NODE_4328_length_1354_cov_30.202463||full	1354	No	NA	5	1	0	Low-quality	Genome-fragment	2.86	AAI-based (medium-confidence)	0	1
NODE_4332_length_1351_cov_3.133488||full	1351	No	NA	4	1	0	Low-quality	Genome-fragment	1.2	HMM-based (lower-bound)	0	1
NODE_4360_length_1344_cov_1.292475||full	1344	No	NA	3	0	0	Low-quality	Genome-fragment	1.41	AAI-based (medium-confidence)	0	1	no viral genes detected
NODE_4417_length_1325_cov_2.229134||full	1325	No	NA	3	0	0	Low-quality	Genome-fragment	3.4	AAI-based (medium-confidence)	0	1	no viral genes detected
NODE_4543_length_1288_cov_1.363341||full	1288	No	NA	3	0	1	Low-quality	Genome-fragment	0.8	AAI-based (medium-confidence)	0	1	no viral genes detected
NODE_4584_length_1275_cov_268.344262||full	1275	No	NA	3	3	0	Low-quality	Genome-fragment	28.08	AAI-based (medium-confidence)	0	1
NODE_4586_length_1275_cov_2.723770||full	1275	No	NA	3	1	0	Low-quality	Genome-fragment	2.15	AAI-based (high-confidence)	0	1
NODE_4694_length_1247_cov_1.588926||full	1247	No	NA	4	1	0	Low-quality	Genome-fragment	2.8	AAI-based (medium-confidence)	0	1
NODE_4697_length_1246_cov_2.163728||full	1246	No	NA	3	0	0	Low-quality	Genome-fragment	0.53	AAI-based (medium-confidence)	0	1	no viral genes detected
NODE_4724_length_1237_cov_1.709814||full	1237	No	NA	5	0	0	Low-quality	Genome-fragment	1.95	AAI-based (medium-confidence)	0	1	no viral genes detected
NODE_4827_length_1214_cov_2.127696||full	1214	No	NA	4	0	0	Low-quality	Genome-fragment	2.32	AAI-based (high-confidence)	0	1	no viral genes detected
NODE_4849_length_1208_cov_12.324371||full	1208	No	NA	2	2	0	Low-quality	Genome-fragment	27.06	AAI-based (medium-confidence)	0	1
NODE_4897_length_1199_cov_2.000000||full	1199	No	NA	2	1	0	Low-quality	Genome-fragment	2.07	AAI-based (medium-confidence)	0	1
NODE_5362_length_1108_cov_2.596391||full	1108	No	NA	2	1	0	Low-quality	Genome-fragment	0.98	AAI-based (high-confidence)	0	1
NODE_5452_length_1091_cov_1.295367||full	1091	No	NA	3	0	0	Low-quality	Genome-fragment	2.51	AAI-based (medium-confidence)	0	1	no viral genes detected
NODE_5474_length_1085_cov_3.396117||full	1085	No	NA	2	0	0	Low-quality	Genome-fragment	0.96	AAI-based (medium-confidence)	0	1	no viral genes detected
NODE_5495_length_1082_cov_1.514119||full	1082	No	NA	3	0	0	Low-quality	Genome-fragment	0.59	AAI-based (medium-confidence)	0	1	no viral genes detected
NODE_5537_length_1075_cov_1.933333||full	1075	No	NA	5	0	0	Low-quality	Genome-fragment	2.44	AAI-based (medium-confidence)	0	1	no viral genes detected
NODE_5640_length_1059_cov_2.288845||full	1059	No	NA	2	1	0	Low-quality	Genome-fragment	1.78	AAI-based (high-confidence)	0	1
NODE_5777_length_1037_cov_1.615071||full	1037	No	NA	3	0	2	Low-quality	Genome-fragment	0.6	AAI-based (medium-confidence)	0	1	no viral genes detected
NODE_5797_length_1034_cov_2.025536||full	1034	No	NA	3	0	0	Low-quality	Genome-fragment	0.56	AAI-based (medium-confidence)	0	1	no viral genes detected
NODE_5823_length_1030_cov_1.845128||full	1030	No	NA	4	0	0	Low-quality	Genome-fragment	1.45	AAI-based (medium-confidence)	0	1	no viral genes detected
NODE_5914_length_1014_cov_1.669447||full	1014	No	NA	2	0	0	Low-quality	Genome-fragment	0.5	AAI-based (medium-confidence)	0	1	no viral genes detected
NODE_5958_length_1007_cov_3.442227||full	1007	No	NA	2	0	0	Low-quality	Genome-fragment	23.9	AAI-based (high-confidence)	0	1	no viral genes detected
NODE_5984_length_1004_cov_1.539515||full	1004	No	NA	3	0	1	Low-quality	Genome-fragment	2	AAI-based (medium-confidence)	0	1	no viral genes detected
NODE_1187_length_2719_cov_4.607733||lt2gene	2719	No	NA	2	1	0	Low-quality	Genome-fragment	6.43	HMM-based (lower-bound)	0	1
NODE_1411_length_2533_cov_5.891041||lt2gene	2533	No	NA	2	1	0	Low-quality	Genome-fragment	3.49	HMM-based (lower-bound)	0	1
NODE_1945_length_2217_cov_3.454209||lt2gene	2217	No	NA	2	1	0	Low-quality	Genome-fragment	2.29	HMM-based (lower-bound)	0	1
NODE_2670_length_1912_cov_3.541195||lt2gene	1912	No	NA	1	1	0	Low-quality	Genome-fragment	4.79	AAI-based (medium-confidence)	0	1
NODE_2993_length_1803_cov_4.667620||lt2gene	1803	No	NA	2	2	0	Low-quality	Genome-fragment	37.44	AAI-based (high-confidence)	0	1
NODE_3142_length_1762_cov_1.984183||lt2gene	1762	No	NA	2	1	0	Low-quality	Genome-fragment	26.93	HMM-based (lower-bound)	0	1
NODE_3437_length_1675_cov_2.669136||lt2gene	1675	No	NA	2	1	0	Low-quality	Genome-fragment	0.87	AAI-based (high-confidence)	0	1
NODE_3632_length_1600_cov_4.999353||lt2gene	1600	No	NA	2	2	0	Low-quality	Genome-fragment	2.64	AAI-based (high-confidence)	0	1
NODE_3665_length_1587_cov_38.129243||lt2gene	1587	No	NA	2	1	0	Low-quality	Genome-fragment	33.04	AAI-based (high-confidence)	0	1
NODE_3884_length_1509_cov_237.712517||lt2gene	1509	No	NA	1	1	0	Low-quality	Genome-fragment	31.37	AAI-based (high-confidence)	0	1
NODE_4002_length_1467_cov_1.599150||lt2gene	1467	No	NA	1	1	0	Low-quality	Genome-fragment	2.16	HMM-based (lower-bound)	0	1
NODE_4035_length_1455_cov_168.564286||lt2gene	1455	No	NA	2	2	0	Low-quality	Genome-fragment	30.68	AAI-based (high-confidence)	0	1
NODE_4075_length_1441_cov_2.831169||lt2gene	1441	No	NA	1	1	0	Low-quality	Genome-fragment	1.99	HMM-based (lower-bound)	0	1
NODE_4113_length_1428_cov_259.539694||lt2gene	1428	No	NA	2	2	0	Low-quality	Genome-fragment	31.79	AAI-based (medium-confidence)	0	1
NODE_4263_length_1376_cov_3.236185||lt2gene	1376	No	NA	1	1	0	Low-quality	Genome-fragment	0.76	HMM-based (lower-bound)	0	1
NODE_4449_length_1316_cov_1.536875||lt2gene	1316	No	NA	2	2	0	Low-quality	Genome-fragment	1.51	HMM-based (lower-bound)	0	1
NODE_4511_length_1296_cov_9187.343272||lt2gene	1296	No	NA	2	2	0	Low-quality	Genome-fragment	28.4	AAI-based (high-confidence)	0	1
NODE_4534_length_1290_cov_4.881781||lt2gene	1290	No	NA	2	0	0	Low-quality	Genome-fragment	2.16	AAI-based (medium-confidence)	0	1	no viral genes detected
NODE_4654_length_1256_cov_4.192340||lt2gene	1256	No	NA	1	1	0	Low-quality	Genome-fragment	0.68	HMM-based (lower-bound)	0	1
NODE_4689_length_1247_cov_208.016779||lt2gene	1247	No	NA	1	1	0	Low-quality	Genome-fragment	25.98	AAI-based (high-confidence)	0	1
NODE_4711_length_1240_cov_192.308861||lt2gene	1240	No	NA	1	1	0	Low-quality	Genome-fragment	25.87	AAI-based (high-confidence)	0	1
NODE_4743_length_1234_cov_2.209500||lt2gene	1234	No	NA	2	1	0	Low-quality	Genome-fragment	3.3	AAI-based (medium-confidence)	0	1
NODE_4747_length_1233_cov_120.466893||lt2gene	1233	No	NA	2	2	0	Low-quality	Genome-fragment	25.6	AAI-based (high-confidence)	0	1
NODE_4823_length_1214_cov_146.273512||lt2gene	1214	No	NA	1	1	0	Low-quality	Genome-fragment	25.63	AAI-based (high-confidence)	0	1
NODE_4917_length_1195_cov_2.085088||lt2gene	1195	No	NA	1	1	0	Low-quality	Genome-fragment	0.66	HMM-based (lower-bound)	0	1
NODE_5116_length_1156_cov_1.519528||lt2gene	1156	No	NA	1	1	0	Low-quality	Genome-fragment	0.63	HMM-based (lower-bound)	0	1
NODE_5127_length_1153_cov_26.281421||lt2gene	1153	No	NA	1	1	0	Low-quality	Genome-fragment	23.95	AAI-based (medium-confidence)	0	1
NODE_5234_length_1133_cov_2.663265||lt2gene	1133	No	NA	2	2	0	Low-quality	Genome-fragment	1.86	AAI-based (medium-confidence)	0	1
NODE_5528_length_1076_cov_2.571009||lt2gene	1076	No	NA	1	1	0	Low-quality	Genome-fragment	1.51	HMM-based (lower-bound)	0	1
NODE_5616_length_1063_cov_1.656746||lt2gene	1063	No	NA	2	0	0	Low-quality	Genome-fragment	0.58	AAI-based (medium-confidence)	0	1	no viral genes detected
NODE_5664_length_1055_cov_2.711000||lt2gene	1055	No	NA	1	1	0	Low-quality	Genome-fragment	1.45	HMM-based (lower-bound)	0	1
NODE_5732_length_1043_cov_150.285425||lt2gene	1043	No	NA	1	1	0	Low-quality	Genome-fragment	21.74	AAI-based (high-confidence)	0	1
NODE_5745_length_1042_cov_7.968592||lt2gene	1042	No	NA	1	1	0	Low-quality	Genome-fragment	21.89	AAI-based (high-confidence)	0	1
NODE_5894_length_1016_cov_115.124870||lt2gene	1016	No	NA	1	1	0	Low-quality	Genome-fragment	21.19	AAI-based (high-confidence)	0	1
NODE_5907_length_1014_cov_6.670490||lt2gene	1014	No	NA	1	1	0	Low-quality	Genome-fragment	2.85	HMM-based (lower-bound)	0	1.27
NODE_5948_length_1009_cov_2.151992||lt2gene	1009	No	NA	2	1	0	Low-quality	Genome-fragment	0.47	HMM-based (lower-bound)	0	1
NODE_113_length_16651_cov_64.511991||full	14653	No	NA	28	1	0	Low-quality	Genome-fragment	13.01	HMM-based (lower-bound)	0	1
NODE_169_length_13664_cov_29.613638||full	13618	No	NA	7	3	0	Low-quality	Genome-fragment	1.36	HMM-based (lower-bound)	0	1.01
NODE_252_length_11474_cov_20.403801||full	11419	No	NA	28	1	0	Low-quality	Genome-fragment	8.21	HMM-based (lower-bound)	0	1
NODE_254_length_11417_cov_444.342369||full	8246	No	NA	13	11	0	High-quality	High-quality	100	AAI-based (high-confidence)	0	1.66	high kmer_freq may indicate large duplication; contig >1.5x longer than expected genome length
NODE_313_length_10248_cov_104.075150||full	10194	No	NA	23	2	0	Low-quality	Genome-fragment	5.83	HMM-based (lower-bound)	0	2	high kmer_freq may indicate large duplication; low-confidence DTR
NODE_417_length_8721_cov_63.845604||full	8666	No	NA	7	2	0	High-quality	High-quality	100	HMM-based (lower-bound)	0	1
NODE_461_length_8296_cov_973.406625||full	4184	No	NA	7	6	0	High-quality	High-quality	94.94	AAI-based (high-confidence)	0	1
NODE_508_length_7894_cov_452.989157||full	4117	No	NA	6	5	0	Medium-quality	Genome-fragment	89.67	AAI-based (high-confidence)	0	1
NODE_627_length_7136_cov_8.951137||full	7081	No	NA	13	1	0	Low-quality	Genome-fragment	3.69	HMM-based (lower-bound)	0	1
NODE_651_length_6979_cov_216.692808||full	4223	No	NA	6	6	0	High-quality	High-quality	94.77	AAI-based (high-confidence)	0	1
NODE_808_length_6095_cov_4.580298||full	6040	No	NA	8	1	0	Medium-quality	Genome-fragment	68.13	HMM-based (lower-bound)	0	1
NODE_882_length_5802_cov_15.701061||full	5747	No	NA	8	2	0	High-quality	High-quality	100	AAI-based (medium-confidence)	0	1
NODE_1136_length_5046_cov_40.328792||full	4991	No	NA	8	2	0	Medium-quality	Genome-fragment	86.79	HMM-based (lower-bound)	0	1
NODE_1141_length_5033_cov_134.900161||full	4978	No	NA	5	1	0	Low-quality	Genome-fragment	14.9	HMM-based (lower-bound)	0	1
NODE_1210_length_4884_cov_92.715262||full	4829	No	NA	6	6	0	High-quality	High-quality	100	AAI-based (medium-confidence)	0	1
NODE_1235_length_4818_cov_40.655889||full	4763	No	NA	6	5	0	High-quality	High-quality	100	AAI-based (high-confidence)	0	1
NODE_1247_length_4792_cov_74.707199||full	4737	No	NA	8	0	0	High-quality	High-quality	98.98	AAI-based (high-confidence)	0	1	no viral genes detected
NODE_1267_length_4765_cov_31.642887||full	4710	No	NA	9	6	0	High-quality	High-quality	99.12	AAI-based (high-confidence)	0	1
NODE_1283_length_4737_cov_18.325075||full	4682	No	NA	10	1	0	Low-quality	Genome-fragment	3.44	HMM-based (lower-bound)	0	1
NODE_1289_length_4728_cov_9.771881||full	4673	No	NA	8	6	0	High-quality	High-quality	100	AAI-based (high-confidence)	0	1
NODE_1319_length_4671_cov_758.863518||full	4616	No	NA	7	7	0	High-quality	High-quality	100	AAI-based (medium-confidence)	0	1
NODE_1332_length_4647_cov_35.318380||full	4499	No	NA	11	1	0	High-quality	High-quality	96.27	AAI-based (medium-confidence)	0	1
NODE_1377_length_4564_cov_19.692393||full	4509	No	NA	7	6	0	High-quality	High-quality	100	AAI-based (high-confidence)	0	1
NODE_1399_length_4534_cov_136.288681||full	4479	No	NA	5	2	0	High-quality	High-quality	97.27	AAI-based (medium-confidence)	0	1
NODE_1432_length_4480_cov_137.279096||full	4425	No	NA	8	6	0	High-quality	High-quality	99.48	AAI-based (high-confidence)	0	1
NODE_1435_length_4473_cov_20.540290||full	4418	No	NA	5	5	0	High-quality	High-quality	99.37	AAI-based (high-confidence)	0	1
NODE_1437_length_4473_cov_16.247171||full	4418	No	NA	4	3	0	High-quality	High-quality	100	AAI-based (high-confidence)	0	1
NODE_1442_length_4469_cov_27.424785||full	4414	No	NA	7	5	0	High-quality	High-quality	94.86	AAI-based (medium-confidence)	0	1
NODE_1451_length_4457_cov_7.669696||full	4402	No	NA	7	3	0	High-quality	High-quality	98.05	AAI-based (medium-confidence)	0	1
NODE_1453_length_4454_cov_2323.427597||full	4399	No	NA	6	5	0	High-quality	High-quality	93.94	AAI-based (high-confidence)	0	1
NODE_1457_length_4447_cov_408.163707||full	4392	No	NA	7	6	0	High-quality	High-quality	95.34	AAI-based (high-confidence)	0	1
NODE_1469_length_4428_cov_7.660416||full	4373	No	NA	6	3	0	High-quality	High-quality	100	AAI-based (high-confidence)	0	1
NODE_1476_length_4416_cov_35.773905||full	4361	No	NA	8	1	0	Low-quality	Genome-fragment	3.2	HMM-based (lower-bound)	0	1
NODE_1486_length_4396_cov_119.799816||full	4381	No	NA	5	3	0	High-quality	High-quality	98.06	AAI-based (medium-confidence)	0	1
NODE_1500_length_4379_cov_19.583025||full	4328	No	NA	9	1	0	Low-quality	Genome-fragment	3.18	HMM-based (lower-bound)	0	1
NODE_1502_length_4376_cov_580.491553||full	4321	No	NA	6	4	0	High-quality	High-quality	93.15	AAI-based (high-confidence)	0	1
NODE_1503_length_4376_cov_48.219162||full	4321	No	NA	7	7	0	High-quality	High-quality	95.83	AAI-based (high-confidence)	0	1
NODE_1509_length_4365_cov_20693.052204||full	4310	No	NA	6	5	0	High-quality	High-quality	96.62	AAI-based (high-confidence)	0	1
NODE_1513_length_4362_cov_231.838170||full	4222	No	NA	7	6	0	High-quality	High-quality	95.74	AAI-based (high-confidence)	0	1
NODE_1518_length_4353_cov_223.050256||full	4298	No	NA	7	6	0	High-quality	High-quality	91.84	AAI-based (high-confidence)	0	1
NODE_1526_length_4343_cov_29.956390||full	4292	No	NA	10	1	0	High-quality	High-quality	91.26	AAI-based (medium-confidence)	0	1
NODE_1530_length_4341_cov_77.197387||full	4286	No	NA	7	7	0	High-quality	High-quality	94.86	AAI-based (high-confidence)	0	1
NODE_1531_length_4340_cov_67.020070||full	4295	No	NA	9	1	0	Low-quality	Genome-fragment	3.15	HMM-based (lower-bound)	0	1
NODE_1535_length_4335_cov_433.261682||full	4280	No	NA	6	5	0	High-quality	High-quality	96.03	AAI-based (high-confidence)	0	1
NODE_1539_length_4332_cov_561.997194||full	4277	No	NA	6	6	0	High-quality	High-quality	92.4	AAI-based (high-confidence)	0	1
NODE_1548_length_4322_cov_83.566909||full	4267	No	NA	5	5	0	High-quality	High-quality	96.48	AAI-based (high-confidence)	0	1
NODE_1553_length_4317_cov_18.843501||full	4262	No	NA	7	6	0	High-quality	High-quality	92.9	AAI-based (high-confidence)	0	1
NODE_1562_length_4309_cov_15.988481||full	4280	No	NA	7	6	0	High-quality	High-quality	97.09	AAI-based (high-confidence)	0	1
NODE_1572_length_4299_cov_63.564090||full	4244	No	NA	5	5	0	High-quality	High-quality	95.93	AAI-based (high-confidence)	0	1
NODE_1593_length_4275_cov_76.941943||full	4220	No	NA	7	7	0	High-quality	High-quality	92.67	AAI-based (high-confidence)	0	1
NODE_1604_length_4263_cov_12.033032||full	4208	No	NA	6	6	0	Medium-quality	Genome-fragment	89.3	AAI-based (high-confidence)	0	1
NODE_1605_length_4257_cov_1706.121847||full	4202	No	NA	7	7	0	High-quality	High-quality	95.16	AAI-based (high-confidence)	0	1
NODE_1617_length_4239_cov_111.511711||full	4193	No	NA	6	5	0	High-quality	High-quality	94.94	AAI-based (high-confidence)	0	1
NODE_1619_length_4237_cov_14.025586||full	4182	No	NA	5	5	0	High-quality	High-quality	91.01	AAI-based (high-confidence)	0	1
NODE_1620_length_4235_cov_8.949282||full	4180	No	NA	7	3	0	High-quality	High-quality	90.39	AAI-based (medium-confidence)	0	1
NODE_1622_length_4233_cov_22.908569||full	4178	No	NA	8	1	0	Low-quality	Genome-fragment	2.5	HMM-based (lower-bound)	0	1
NODE_1628_length_4219_cov_14.129683||full	4164	No	NA	9	1	0	Low-quality	Genome-fragment	2.49	HMM-based (lower-bound)	0	1
NODE_1631_length_4216_cov_462.177121||full	4161	No	NA	6	6	0	High-quality	High-quality	92.13	AAI-based (high-confidence)	0	1
NODE_1632_length_4216_cov_145.997597||full	4161	No	NA	5	5	0	Medium-quality	Genome-fragment	88.63	AAI-based (medium-confidence)	0	1
NODE_1644_length_4200_cov_40.407238||full	4145	No	NA	6	6	0	High-quality	High-quality	96.38	AAI-based (high-confidence)	0	1
NODE_1667_length_4173_cov_792.942933||full	4129	No	NA	5	5	0	High-quality	High-quality	90.33	AAI-based (high-confidence)	0	1
NODE_1686_length_4150_cov_2603.248107||full	4124	No	NA	7	7	0	High-quality	High-quality	91.04	AAI-based (high-confidence)	0	1
NODE_1720_length_4108_cov_114.107328||full	4063	No	NA	6	6	0	High-quality	High-quality	93.06	AAI-based (high-confidence)	0	1
NODE_1744_length_4083_cov_18.001986||full	4028	No	NA	7	6	0	Medium-quality	Genome-fragment	86.71	AAI-based (high-confidence)	0	1
NODE_1786_length_4033_cov_684.279537||full	4007	No	NA	7	7	0	Medium-quality	Genome-fragment	88.42	AAI-based (high-confidence)	0	1
NODE_1814_length_4006_cov_426.593014||full	3951	No	NA	5	1	0	Medium-quality	Genome-fragment	85.49	AAI-based (medium-confidence)	0	1
NODE_1874_length_3933_cov_22.231047||full	3878	No	NA	10	1	0	Low-quality	Genome-fragment	2.85	HMM-based (lower-bound)	0	1
NODE_2794_length_3059_cov_63.431758||full	3004	No	NA	6	1	0	High-quality	High-quality	91.89	HMM-based (lower-bound)	0	1
NODE_2927_length_2977_cov_19.080424||full	2922	No	NA	3	2	0	High-quality	High-quality	97.46	AAI-based (high-confidence)	0	1
NODE_3301_length_2773_cov_28.000368||full	2718	No	NA	3	1	0	Low-quality	Genome-fragment	4.68	HMM-based (lower-bound)	0	1
NODE_4258_length_2395_cov_27.202991||full	2340	No	NA	2	1	0	High-quality	High-quality	98.57	HMM-based (lower-bound)	0	1
NODE_4476_length_2337_cov_12.017528||full	2282	No	NA	3	2	0	High-quality	High-quality	99.83	AAI-based (high-confidence)	0	1
NODE_5356_length_2116_cov_10.308588||full	2061	No	NA	5	1	0	Low-quality	Genome-fragment	1.04	HMM-based (lower-bound)	0	1
NODE_5427_length_2099_cov_257.297456||full	2044	No	NA	5	1	0	Low-quality	Genome-fragment	49.12	HMM-based (lower-bound)	0	1
NODE_5499_length_2081_cov_1053.802073||full	2026	No	NA	2	1	0	Medium-quality	Genome-fragment	89.24	AAI-based (high-confidence)	0	1
NODE_5990_length_1978_cov_280.891836||full	1923	No	NA	3	1	0	Medium-quality	Genome-fragment	83.67	AAI-based (medium-confidence)	0	1
NODE_6233_length_1929_cov_526.016009||full	1874	No	NA	3	2	0	Medium-quality	Genome-fragment	58.51	HMM-based (lower-bound)	0	1
NODE_6268_length_1923_cov_39.747859||full	1868	No	NA	5	1	0	Medium-quality	Genome-fragment	50.27	AAI-based (medium-confidence)	0	1
NODE_6416_length_1900_cov_28.106233||full	1845	No	NA	3	1	0	Medium-quality	Genome-fragment	71.52	HMM-based (lower-bound)	0	1
NODE_6648_length_1862_cov_11.655783||full	1807	No	NA	2	1	0	Medium-quality	Genome-fragment	84.85	HMM-based (lower-bound)	0	1
NODE_928_length_5589_cov_5.245754||full_1	5063	No	NA	3	1	0	Low-quality	Genome-fragment	8.21	AAI-based (high-confidence)	0	1
NODE_1031_length_5273_cov_3.674205||full_1	4223	No	NA	9	1	0	Low-quality	Genome-fragment	2.02	AAI-based (medium-confidence)	0	1
NODE_1347_length_4617_cov_4.174266||full_1	3106	No	NA	3	1	0	Low-quality	Genome-fragment	4.45	AAI-based (high-confidence)	0	1
NODE_2588_length_3205_cov_3.045397||full_1	2790	No	NA	7	4	0	Low-quality	Genome-fragment	1.27	HMM-based (lower-bound)	0	1
NODE_5347_length_2119_cov_2.117733||full_1	1110	No	NA	4	2	0	Low-quality	Genome-fragment	2.56	AAI-based (high-confidence)	0	1
NODE_10_length_40175_cov_22.555608||full	40175	No	NA	38	0	7	Low-quality	Genome-fragment	26.73	AAI-based (medium-confidence)	0	1	no viral genes detected
NODE_21_length_34029_cov_19.787367||full	34029	No	NA	39	10	0	Medium-quality	Genome-fragment	59.09	AAI-based (high-confidence)	0	1
NODE_36_length_27851_cov_21.474637||full	27851	No	NA	22	10	0	Low-quality	Genome-fragment	48.46	AAI-based (high-confidence)	0	1
NODE_43_length_25769_cov_26.879365||full	25769	No	NA	25	2	0	Medium-quality	Genome-fragment	52.46	AAI-based (medium-confidence)	0	1
NODE_44_length_25760_cov_12.896868||full	25760	No	NA	25	4	0	Medium-quality	Genome-fragment	71.3	AAI-based (medium-confidence)	0	1
NODE_48_length_24003_cov_16.459120||full	24003	No	NA	43	2	0	Low-quality	Genome-fragment	21.31	HMM-based (lower-bound)	0	1.01
NODE_52_length_23379_cov_18.550377||full	23379	No	NA	17	5	1	Low-quality	Genome-fragment	37.47	AAI-based (medium-confidence)	0	1
NODE_55_length_23047_cov_11.194502||full	23047	No	NA	50	15	1	Medium-quality	Genome-fragment	65.89	AAI-based (medium-confidence)	0	1
NODE_58_length_22751_cov_16.325652||full	22751	No	NA	25	10	0	Low-quality	Genome-fragment	37.02	AAI-based (high-confidence)	0	1
NODE_71_length_20356_cov_15.313088||full	20356	No	NA	17	3	0	Low-quality	Genome-fragment	32.64	AAI-based (medium-confidence)	0	1.01
NODE_72_length_20116_cov_8.832760||full	20116	No	NA	38	6	0	Low-quality	Genome-fragment	31.76	HMM-based (lower-bound)	0	1
NODE_89_length_18150_cov_7.960597||full	18150	No	NA	18	2	0	Low-quality	Genome-fragment	29.62	AAI-based (high-confidence)	0	1
NODE_91_length_18036_cov_10.166843||full	18036	No	NA	19	5	0	Low-quality	Genome-fragment	29.84	AAI-based (high-confidence)	0	1
NODE_96_length_17705_cov_12.640567||full	17705	No	NA	20	0	2	Low-quality	Genome-fragment	12.09	AAI-based (medium-confidence)	0	1	no viral genes detected
NODE_102_length_17396_cov_9.922899||full	17396	No	NA	32	4	0	Low-quality	Genome-fragment	28.54	AAI-based (high-confidence)	0	1
NODE_105_length_17101_cov_16.235539||full	17101	No	NA	28	4	0	Low-quality	Genome-fragment	28.17	AAI-based (high-confidence)	0	1
NODE_109_length_16749_cov_8.489757||full	16749	No	NA	14	4	0	Low-quality	Genome-fragment	26.83	AAI-based (medium-confidence)	0	1
NODE_120_length_16335_cov_8.513575||full	16335	No	NA	24	4	0	Low-quality	Genome-fragment	11.42	HMM-based (lower-bound)	0	1
NODE_123_length_16226_cov_7.310123||full	16226	No	NA	22	6	0	Low-quality	Genome-fragment	28.09	AAI-based (high-confidence)	0	1
NODE_141_length_15387_cov_5.328268||full	15387	No	NA	15	6	0	Low-quality	Genome-fragment	26.06	AAI-based (high-confidence)	0	1
NODE_143_length_15272_cov_39.344220||full	15272	No	NA	22	0	0	Low-quality	Genome-fragment	16.65	AAI-based (medium-confidence)	0	2.39	no viral genes detected; high kmer_freq may indicate large duplication
NODE_151_length_14753_cov_101.265887||full	14753	No	NA	30	1	0	Low-quality	Genome-fragment	13.1	HMM-based (lower-bound)	0	1
NODE_155_length_14607_cov_3.870946||full	14607	No	NA	14	7	0	Low-quality	Genome-fragment	23.16	AAI-based (medium-confidence)	0	1
NODE_162_length_14146_cov_9.769001||full	14146	No	NA	15	2	0	Low-quality	Genome-fragment	22.71	AAI-based (high-confidence)	0	1
NODE_180_length_13449_cov_5.159997||full	13449	No	NA	29	4	0	Low-quality	Genome-fragment	40.29	AAI-based (medium-confidence)	0	1
NODE_188_length_13311_cov_37.441008||full	13311	No	NA	28	2	0	Low-quality	Genome-fragment	9.98	HMM-based (lower-bound)	0	1.49
NODE_195_length_13003_cov_7.793404||full	13003	No	NA	12	1	0	Low-quality	Genome-fragment	20.91	AAI-based (medium-confidence)	0	1
NODE_206_length_12563_cov_4.760313||full	12563	No	NA	23	8	0	Low-quality	Genome-fragment	21.05	AAI-based (high-confidence)	0	1
NODE_207_length_12555_cov_5.365200||full	12555	No	NA	9	4	0	Low-quality	Genome-fragment	21.16	AAI-based (medium-confidence)	0	1
NODE_219_length_12182_cov_6.232869||full	12182	No	NA	9	4	0	Low-quality	Genome-fragment	19.87	AAI-based (high-confidence)	0	1
NODE_220_length_12152_cov_6.045548||full	12152	No	NA	14	5	0	Low-quality	Genome-fragment	24.36	AAI-based (medium-confidence)	0	1
NODE_228_length_11925_cov_6.130834||full	11925	No	NA	13	8	0	Low-quality	Genome-fragment	19.67	AAI-based (high-confidence)	0	1
NODE_261_length_11202_cov_8.404414||full	11202	No	NA	9	1	0	Low-quality	Genome-fragment	21.65	AAI-based (medium-confidence)	0	1
NODE_282_length_10862_cov_4.463033||full	10862	No	NA	10	2	0	Low-quality	Genome-fragment	17.75	AAI-based (high-confidence)	0	1
NODE_293_length_10705_cov_26.126103||full	10705	No	NA	24	0	0	High-quality	High-quality	100	AAI-based (high-confidence)	0	1.47	no viral genes detected; contig >1.5x longer than expected genome length
NODE_300_length_10590_cov_4.737826||full	10590	No	NA	22	2	0	Low-quality	Genome-fragment	16.5	AAI-based (high-confidence)	0	1
NODE_311_length_10269_cov_10.802134||full	10269	No	NA	13	7	0	Low-quality	Genome-fragment	16.97	AAI-based (medium-confidence)	0	1
NODE_325_length_10026_cov_543.043927||full	10026	No	NA	14	14	0	High-quality	High-quality	100	AAI-based (medium-confidence)	0	1.29	contig >1.5x longer than expected genome length
NODE_330_length_9959_cov_5.254241||full	9959	No	NA	17	6	0	Low-quality	Genome-fragment	17	AAI-based (high-confidence)	0	1
NODE_362_length_9472_cov_17.459488||full	9472	No	NA	8	3	0	Low-quality	Genome-fragment	14.57	AAI-based (medium-confidence)	0	1
NODE_378_length_9136_cov_3.604229||full	9136	No	NA	10	0	0	Low-quality	Genome-fragment	6.07	AAI-based (medium-confidence)	0	1	no viral genes detected
NODE_380_length_9104_cov_6.539397||full	9104	No	NA	19	5	0	Low-quality	Genome-fragment	24.14	AAI-based (medium-confidence)	0	1
NODE_406_length_8767_cov_34.522498||full	8767	No	NA	12	11	0	High-quality	High-quality	100	AAI-based (high-confidence)	0	1.23	contig >1.5x longer than expected genome length
NODE_456_length_8324_cov_4.927319||full	8324	No	NA	12	3	0	Low-quality	Genome-fragment	20.05	AAI-based (medium-confidence)	0	1
NODE_499_length_7950_cov_6.942622||full	7950	No	NA	18	2	2	Low-quality	Genome-fragment	4.55	HMM-based (lower-bound)	0	1
NODE_506_length_7921_cov_17.757818||full	7921	No	NA	9	6	0	Low-quality	Genome-fragment	12.72	AAI-based (high-confidence)	0	1
NODE_507_length_7898_cov_397.472141||full	7898	No	NA	12	10	0	High-quality	High-quality	100	AAI-based (medium-confidence)	0	1.8	high kmer_freq may indicate large duplication; contig >1.5x longer than expected genome length
NODE_520_length_7739_cov_6.106585||full	7739	No	NA	13	2	1	Low-quality	Genome-fragment	4.89	AAI-based (high-confidence)	0	1
NODE_522_length_7737_cov_4.022390||full	7737	No	NA	13	3	0	Low-quality	Genome-fragment	22.28	AAI-based (medium-confidence)	0	1
NODE_550_length_7576_cov_3.358463||full	7576	No	NA	12	2	1	Low-quality	Genome-fragment	20.12	AAI-based (medium-confidence)	0	1
NODE_561_length_7511_cov_5.521862||full	7511	No	NA	11	3	0	Low-quality	Genome-fragment	12.04	AAI-based (high-confidence)	0	1
NODE_565_length_7493_cov_5.574886||full	7493	No	NA	5	1	0	Low-quality	Genome-fragment	12	AAI-based (high-confidence)	0	1
NODE_581_length_7393_cov_5.615699||full	7393	No	NA	10	1	0	Low-quality	Genome-fragment	13.74	AAI-based (medium-confidence)	0	1
NODE_585_length_7375_cov_4.236885||full	7375	No	NA	15	2	0	Low-quality	Genome-fragment	4.66	HMM-based (lower-bound)	0	1
NODE_621_length_7173_cov_3.414302||full	7173	No	NA	7	4	0	Low-quality	Genome-fragment	19.27	AAI-based (high-confidence)	0	1
NODE_625_length_7143_cov_7.049944||full	7143	No	NA	15	7	0	Low-quality	Genome-fragment	11.73	AAI-based (high-confidence)	0	1.01
NODE_633_length_7104_cov_276.641084||full	7104	No	NA	9	8	0	High-quality	High-quality	100	AAI-based (high-confidence)	0	1.04	contig >1.5x longer than expected genome length
NODE_663_length_6928_cov_9.285174||full	6928	No	NA	8	4	0	Low-quality	Genome-fragment	11.53	AAI-based (high-confidence)	0	1
NODE_665_length_6923_cov_7.329936||full	6923	No	NA	13	1	0	Low-quality	Genome-fragment	5.47	HMM-based (lower-bound)	0	1
NODE_682_length_6799_cov_7.469158||full	6799	No	NA	16	1	0	Low-quality	Genome-fragment	17.53	AAI-based (high-confidence)	0	1
NODE_683_length_6789_cov_5.987080||full	6789	No	NA	5	2	0	Low-quality	Genome-fragment	11.12	HMM-based (lower-bound)	0	1
NODE_705_length_6649_cov_9.254019||full	6649	No	NA	9	3	0	Low-quality	Genome-fragment	10.61	AAI-based (high-confidence)	0	1
NODE_708_length_6638_cov_3.251101||full	6638	No	NA	3	0	0	Low-quality	Genome-fragment	10.45	AAI-based (medium-confidence)	0	1	no viral genes detected
NODE_735_length_6467_cov_4.768403||full	6467	No	NA	11	3	0	Low-quality	Genome-fragment	12.18	AAI-based (high-confidence)	0	1
NODE_738_length_6450_cov_9.744801||full	6450	No	NA	17	3	0	Low-quality	Genome-fragment	4.22	HMM-based (lower-bound)	0	1
NODE_751_length_6396_cov_2.683331||full	6396	No	NA	11	3	1	Low-quality	Genome-fragment	9.37	AAI-based (high-confidence)	0	1
NODE_767_length_6305_cov_10.699040||full	6305	No	NA	12	1	0	Low-quality	Genome-fragment	9.05	HMM-based (lower-bound)	0	1.03
NODE_777_length_6254_cov_6.911437||full	6254	No	NA	15	2	0	Low-quality	Genome-fragment	12.92	HMM-based (lower-bound)	0	1
NODE_796_length_6188_cov_18.146095||full	6188	No	NA	7	4	0	Low-quality	Genome-fragment	10.49	AAI-based (high-confidence)	0	1
NODE_800_length_6137_cov_5.942782||full	6137	No	NA	17	1	0	Low-quality	Genome-fragment	3.67	HMM-based (lower-bound)	0	1.01
NODE_812_length_6072_cov_4.747382||full	6072	No	NA	5	2	0	Low-quality	Genome-fragment	9.74	AAI-based (high-confidence)	0	1
NODE_829_length_5997_cov_3.138001||full	5997	No	NA	11	1	0	Low-quality	Genome-fragment	1.58	HMM-based (lower-bound)	0	1
NODE_840_length_5942_cov_4.107525||full	5942	No	NA	8	7	0	Low-quality	Genome-fragment	9.78	AAI-based (high-confidence)	0	1
NODE_848_length_5912_cov_4.769677||full	5912	No	NA	9	2	0	Low-quality	Genome-fragment	9.46	AAI-based (high-confidence)	0	1
NODE_850_length_5905_cov_5.562735||full	5905	No	NA	12	2	0	Low-quality	Genome-fragment	4.43	HMM-based (lower-bound)	0	1
NODE_865_length_5860_cov_3.333333||full	5860	No	NA	10	1	0	Low-quality	Genome-fragment	3.14	HMM-based (lower-bound)	0	1
NODE_913_length_5651_cov_129.452645||full	5651	No	NA	10	8	0	High-quality	High-quality	100	AAI-based (high-confidence)	0	1.29
NODE_934_length_5569_cov_3.546609||full	5569	No	NA	8	3	0	Low-quality	Genome-fragment	5.55	HMM-based (lower-bound)	0	1.01
NODE_944_length_5547_cov_4.871449||full	5547	No	NA	9	2	1	Low-quality	Genome-fragment	5.74	HMM-based (lower-bound)	0	1
NODE_969_length_5478_cov_3.626590||full	5478	No	NA	11	3	1	Low-quality	Genome-fragment	9.5	AAI-based (high-confidence)	0	1
NODE_973_length_5468_cov_4.360244||full	5468	No	NA	9	1	0	Low-quality	Genome-fragment	2.24	HMM-based (lower-bound)	0	1
NODE_975_length_5465_cov_10.382994||full	5465	No	NA	4	2	0	Low-quality	Genome-fragment	8.95	AAI-based (high-confidence)	0	1
NODE_992_length_5410_cov_3.073389||full	5410	No	NA	6	0	0	Low-quality	Genome-fragment	15.8	AAI-based (high-confidence)	0	1	no viral genes detected
NODE_1017_length_5311_cov_2.610160||full	5311	No	NA	8	0	0	Low-quality	Genome-fragment	7.53	AAI-based (medium-confidence)	0	1	no viral genes detected
NODE_1030_length_5275_cov_58.543103||full	5275	No	NA	12	1	0	Low-quality	Genome-fragment	4.68	HMM-based (lower-bound)	0	1
NODE_1038_length_5258_cov_11.819335||full	5258	No	NA	3	1	0	Low-quality	Genome-fragment	2.24	HMM-based (lower-bound)	0	1
NODE_1058_length_5217_cov_5.220263||full	5217	No	NA	6	0	0	Low-quality	Genome-fragment	13.95	AAI-based (high-confidence)	0	1	no viral genes detected
NODE_1062_length_5212_cov_4.519488||full	5212	No	NA	13	3	0	Low-quality	Genome-fragment	13.87	AAI-based (high-confidence)	0	1
NODE_1075_length_5184_cov_25.759212||full	5184	No	NA	13	0	0	High-quality	High-quality	100	AAI-based (medium-confidence)	0	1.01	no viral genes detected
NODE_1102_length_5127_cov_6.762447||full	5127	No	NA	6	1	0	High-quality	High-quality	91.05	AAI-based (medium-confidence)	0	1
NODE_1111_length_5100_cov_4.509217||full	5100	No	NA	5	1	0	Low-quality	Genome-fragment	6.47	AAI-based (high-confidence)	0	1
NODE_1164_length_4981_cov_2.269996||full	4981	No	NA	13	1	0	Low-quality	Genome-fragment	13.76	AAI-based (high-confidence)	0	1.01
NODE_1176_length_4960_cov_6.203262||full	4960	No	NA	9	1	0	Low-quality	Genome-fragment	8.5	AAI-based (medium-confidence)	0	1
NODE_1177_length_4958_cov_9.401183||full	4958	No	NA	7	3	0	Low-quality	Genome-fragment	7.88	AAI-based (high-confidence)	0	1
NODE_1185_length_4938_cov_3.440713||full	4938	No	NA	9	1	0	Low-quality	Genome-fragment	8.12	AAI-based (high-confidence)	0	1
NODE_1186_length_4937_cov_3.962720||full	4937	No	NA	3	1	0	Low-quality	Genome-fragment	9.37	HMM-based (lower-bound)	0	1
NODE_1197_length_4909_cov_4.582818||full	4909	No	NA	13	1	0	Low-quality	Genome-fragment	4.15	HMM-based (lower-bound)	0	1
NODE_1204_length_4898_cov_3.514557||full	4898	No	NA	6	1	0	Low-quality	Genome-fragment	11.05	AAI-based (medium-confidence)	0	1
NODE_1278_length_4748_cov_7.607287||full	4748	No	NA	11	3	0	Low-quality	Genome-fragment	4.39	HMM-based (lower-bound)	0	1
NODE_1299_length_4710_cov_5.493448||full	4710	No	NA	7	4	0	Low-quality	Genome-fragment	7.43	AAI-based (high-confidence)	0	1
NODE_1315_length_4678_cov_3.988103||full	4678	No	NA	12	4	0	Low-quality	Genome-fragment	7.86	AAI-based (high-confidence)	0	1
NODE_1318_length_4672_cov_3.960580||full	4672	No	NA	6	3	0	Low-quality	Genome-fragment	7.84	AAI-based (high-confidence)	0	1
NODE_1321_length_4670_cov_6.146262||full	4670	No	NA	8	0	0	Low-quality	Genome-fragment	7.29	AAI-based (high-confidence)	0	1	no viral genes detected
NODE_1330_length_4648_cov_4.965818||full	4648	No	NA	9	2	0	Low-quality	Genome-fragment	11.4	AAI-based (high-confidence)	0	1.01
NODE_1392_length_4547_cov_26.779163||full	4547	No	NA	11	2	0	Low-quality	Genome-fragment	2.18	HMM-based (lower-bound)	0	1
NODE_1403_length_4526_cov_200.902706||full	4526	No	NA	11	0	0	High-quality	High-quality	100	AAI-based (high-confidence)	0	1.12	no viral genes detected; contig >1.5x longer than expected genome length
NODE_1410_length_4513_cov_10.806415||full	4513	No	NA	11	3	0	Low-quality	Genome-fragment	7.57	AAI-based (high-confidence)	0	1
NODE_1418_length_4503_cov_18.713804||full	4503	No	NA	9	1	0	High-quality	High-quality	95.23	AAI-based (medium-confidence)	0	1
NODE_1430_length_4483_cov_3.632791||full	4483	No	NA	10	6	0	Medium-quality	Genome-fragment	89.97	AAI-based (high-confidence)	0	1
NODE_1490_length_4393_cov_3.903412||full	4393	No	NA	5	1	0	Low-quality	Genome-fragment	6.83	AAI-based (high-confidence)	0	1
NODE_1492_length_4390_cov_7.838293||full	4390	No	NA	3	2	0	Low-quality	Genome-fragment	7.83	AAI-based (medium-confidence)	0	1
NODE_1498_length_4382_cov_8.680379||full	4382	No	NA	9	1	0	Low-quality	Genome-fragment	2.51	HMM-based (lower-bound)	0	1
NODE_1511_length_4363_cov_161.811746||full	4363	No	NA	6	6	0	High-quality	High-quality	93.02	AAI-based (high-confidence)	0	1
NODE_1516_length_4354_cov_6.628983||full	4354	No	NA	8	1	0	Low-quality	Genome-fragment	2.6	HMM-based (lower-bound)	0	1
NODE_1538_length_4333_cov_4.004208||full	4333	No	NA	6	1	0	Low-quality	Genome-fragment	7.03	AAI-based (high-confidence)	0	1
NODE_1546_length_4324_cov_12.464512||full	4324	No	NA	9	1	0	Low-quality	Genome-fragment	3.17	HMM-based (lower-bound)	0	1
NODE_1550_length_4320_cov_54.223447||full	4320	No	NA	7	5	0	High-quality	High-quality	93.95	AAI-based (high-confidence)	0	1
NODE_1567_length_4305_cov_2.914353||full	4305	No	NA	6	0	0	Low-quality	Genome-fragment	2.2	AAI-based (medium-confidence)	0	1	no viral genes detected
NODE_1574_length_4295_cov_238.576887||full	4295	No	NA	6	6	0	High-quality	High-quality	93.63	AAI-based (high-confidence)	0	1
NODE_1590_length_4276_cov_106.540156||full	4276	No	NA	5	3	0	High-quality	High-quality	94.69	AAI-based (medium-confidence)	0	1
NODE_1599_length_4269_cov_347.389891||full	4269	No	NA	5	5	0	High-quality	High-quality	91.31	AAI-based (high-confidence)	0	1
NODE_1602_length_4265_cov_21.695962||full	4265	No	NA	7	2	0	Low-quality	Genome-fragment	6.76	AAI-based (high-confidence)	0	1
NODE_1638_length_4206_cov_7.263310||full	4206	No	NA	9	3	0	Low-quality	Genome-fragment	6.86	AAI-based (high-confidence)	0	1.05
NODE_1659_length_4184_cov_3.531121||full	4184	No	NA	8	1	0	Low-quality	Genome-fragment	1.85	HMM-based (lower-bound)	0	1
NODE_1677_length_4163_cov_57.698880||full	4163	No	NA	6	6	0	High-quality	High-quality	97.55	AAI-based (high-confidence)	0	1
NODE_1687_length_4150_cov_15.004640||full	4150	No	NA	9	1	0	Medium-quality	Genome-fragment	88.26	AAI-based (high-confidence)	0	1
NODE_1688_length_4142_cov_942.436261||full	4142	No	NA	5	5	0	High-quality	High-quality	91.44	AAI-based (high-confidence)	0	1
NODE_1704_length_4122_cov_2.736907||full	4122	No	NA	7	0	0	Low-quality	Genome-fragment	8.76	AAI-based (high-confidence)	0	1	no viral genes detected
NODE_1725_length_4104_cov_22.467276||full	4104	No	NA	4	2	0	Low-quality	Genome-fragment	6.77	AAI-based (high-confidence)	0	1.01
NODE_1729_length_4100_cov_263.653399||full	4100	No	NA	7	7	0	High-quality	High-quality	91.33	AAI-based (high-confidence)	0	1
NODE_1731_length_4100_cov_7.212608||full	4100	No	NA	5	3	0	Low-quality	Genome-fragment	6.66	AAI-based (high-confidence)	0	1
NODE_1771_length_4049_cov_25.094392||full	4049	No	NA	5	1	0	Low-quality	Genome-fragment	6.49	AAI-based (high-confidence)	0	1
NODE_1776_length_4041_cov_9.190166||full	4041	No	NA	5	5	0	High-quality	High-quality	94.63	AAI-based (high-confidence)	0	1
NODE_1780_length_4037_cov_16.296585||full	4037	No	NA	7	4	0	Low-quality	Genome-fragment	6.74	AAI-based (high-confidence)	0	1
NODE_1802_length_4016_cov_82.266347||full	4016	No	NA	6	6	0	Medium-quality	Genome-fragment	88.03	AAI-based (medium-confidence)	0	1
NODE_1837_length_3983_cov_33.673625||full	3983	No	NA	8	1	0	Low-quality	Genome-fragment	8.26	AAI-based (high-confidence)	0	1
NODE_1863_length_3946_cov_5.789514||full	3946	No	NA	11	1	0	Low-quality	Genome-fragment	6.62	AAI-based (high-confidence)	0	1
NODE_1868_length_3942_cov_2.708001||full	3942	No	NA	6	1	0	Low-quality	Genome-fragment	7.98	AAI-based (medium-confidence)	0	1
NODE_1914_length_3875_cov_4.671466||full	3875	No	NA	5	2	0	Low-quality	Genome-fragment	5.85	AAI-based (high-confidence)	0	1
NODE_1931_length_3851_cov_63.706797||full	3851	No	NA	7	1	0	Low-quality	Genome-fragment	2.15	HMM-based (lower-bound)	0	1
NODE_1933_length_3849_cov_4.208224||full	3849	No	NA	6	0	2	Low-quality	Genome-fragment	1.5	AAI-based (medium-confidence)	0	1.01	no viral genes detected
NODE_1941_length_3842_cov_6.190388||full	3842	No	NA	3	0	1	Low-quality	Genome-fragment	1.74	AAI-based (medium-confidence)	0	1	no viral genes detected
NODE_1980_length_3795_cov_121.551872||full	3795	No	NA	7	5	0	Medium-quality	Genome-fragment	77.56	AAI-based (high-confidence)	0	1
NODE_1984_length_3793_cov_2.968165||full	3793	No	NA	3	1	0	Low-quality	Genome-fragment	5.23	HMM-based (lower-bound)	0	1.01
NODE_1994_length_3779_cov_3.741944||full	3779	No	NA	9	2	0	Low-quality	Genome-fragment	9.82	AAI-based (medium-confidence)	0	1
NODE_2023_length_3742_cov_19.819908||full	3742	No	NA	10	1	0	Medium-quality	Genome-fragment	79.94	AAI-based (high-confidence)	0	1
NODE_2030_length_3736_cov_4.654713||full	3736	No	NA	3	0	3	Low-quality	Genome-fragment	3.19	AAI-based (medium-confidence)	0	1	no viral genes detected
NODE_2031_length_3736_cov_3.155393||full	3736	No	NA	3	1	0	Low-quality	Genome-fragment	5.39	AAI-based (medium-confidence)	0	1
NODE_2038_length_3731_cov_4.014690||full	3731	No	NA	4	0	0	Low-quality	Genome-fragment	7.77	AAI-based (medium-confidence)	0	1	no viral genes detected
NODE_2048_length_3716_cov_4.552854||full	3716	No	NA	6	3	0	Low-quality	Genome-fragment	5.39	AAI-based (high-confidence)	0	1
NODE_2057_length_3710_cov_29.204104||full	3710	No	NA	8	1	0	Medium-quality	Genome-fragment	78.96	AAI-based (high-confidence)	0	1
NODE_2158_length_3621_cov_46.383062||full	3621	No	NA	5	5	0	Medium-quality	Genome-fragment	81.07	AAI-based (high-confidence)	0	1
NODE_2179_length_3596_cov_3.501553||full	3596	No	NA	10	1	0	Low-quality	Genome-fragment	3.29	HMM-based (lower-bound)	0	1
NODE_2185_length_3589_cov_4.518393||full	3589	No	NA	12	3	0	Low-quality	Genome-fragment	9.47	AAI-based (medium-confidence)	0	1
NODE_2198_length_3577_cov_21.205565||full	3577	No	NA	7	2	0	Low-quality	Genome-fragment	2.68	HMM-based (lower-bound)	0	1
NODE_2200_length_3576_cov_55.009372||full	3576	No	NA	5	0	0	High-quality	High-quality	99.17	AAI-based (medium-confidence)	0	1	no viral genes detected
NODE_2203_length_3564_cov_40.339413||full	3564	No	NA	11	0	0	Medium-quality	Genome-fragment	75.43	AAI-based (high-confidence)	0	1	no viral genes detected
NODE_2242_length_3518_cov_2.969102||full	3518	No	NA	3	0	3	Low-quality	Genome-fragment	2.02	AAI-based (medium-confidence)	0	1	no viral genes detected
NODE_2246_length_3515_cov_4.025723||full	3515	No	NA	6	2	0	Low-quality	Genome-fragment	10	AAI-based (medium-confidence)	0	1
NODE_2264_length_3490_cov_3.751965||full	3490	No	NA	3	1	0	Low-quality	Genome-fragment	5.27	AAI-based (high-confidence)	0	1
NODE_2290_length_3452_cov_40.946129||full	3452	No	NA	8	0	0	Medium-quality	Genome-fragment	73.79	AAI-based (high-confidence)	0	1	no viral genes detected
NODE_2296_length_3446_cov_29.554114||full	3446	No	NA	8	1	0	Medium-quality	Genome-fragment	72.93	AAI-based (high-confidence)	0	1
NODE_2302_length_3442_cov_3.392383||full	3442	No	NA	3	0	0	Low-quality	Genome-fragment	1.92	AAI-based (medium-confidence)	0	1	no viral genes detected
NODE_2324_length_3418_cov_8.528397||full	3418	No	NA	8	1	0	Medium-quality	Genome-fragment	73	AAI-based (medium-confidence)	0	1
NODE_2329_length_3415_cov_255.376190||full	3415	No	NA	5	5	0	Medium-quality	Genome-fragment	76.24	AAI-based (high-confidence)	0	1
NODE_2360_length_3390_cov_16.969415||full	3390	No	NA	9	1	0	Medium-quality	Genome-fragment	72.17	AAI-based (high-confidence)	0	1
NODE_2361_length_3389_cov_4.190462||full	3389	No	NA	9	1	0	Low-quality	Genome-fragment	5.57	AAI-based (high-confidence)	0	1
NODE_2368_length_3387_cov_7.702881||full	3387	No	NA	3	0	0	Low-quality	Genome-fragment	5.35	AAI-based (medium-confidence)	0	1	no viral genes detected
NODE_2404_length_3346_cov_2.593437||full	3346	No	NA	8	3	0	Low-quality	Genome-fragment	5.54	AAI-based (high-confidence)	0	1
NODE_2412_length_3337_cov_56.705363||full	3337	No	NA	5	1	0	Low-quality	Genome-fragment	4.79	HMM-based (lower-bound)	0	1
NODE_2507_length_3268_cov_206.704015||full	3268	No	NA	5	5	0	Medium-quality	Genome-fragment	74.48	AAI-based (high-confidence)	0	1
NODE_2508_length_3267_cov_93.511208||full	3267	No	NA	5	5	0	Medium-quality	Genome-fragment	72.19	AAI-based (high-confidence)	0	1
NODE_2525_length_3250_cov_3.843505||full	3250	No	NA	4	2	0	Low-quality	Genome-fragment	2.81	AAI-based (medium-confidence)	0	1
NODE_2569_length_3216_cov_3.576400||full	3216	No	NA	3	0	1	Low-quality	Genome-fragment	2.11	AAI-based (medium-confidence)	0	1	no viral genes detected
NODE_2620_length_3180_cov_5.461760||full	3180	No	NA	2	1	0	Low-quality	Genome-fragment	5.03	AAI-based (medium-confidence)	0	1
NODE_2631_length_3173_cov_1.587556||full	3173	No	NA	4	0	2	Low-quality	Genome-fragment	1.49	AAI-based (medium-confidence)	0	1	no viral genes detected
NODE_2633_length_3172_cov_2.216554||full	3172	No	NA	4	1	0	Low-quality	Genome-fragment	8.92	HMM-based (lower-bound)	0	1.02
NODE_2639_length_3167_cov_3.152314||full	3167	No	NA	5	4	0	Low-quality	Genome-fragment	5.13	AAI-based (high-confidence)	0	1
NODE_2667_length_3147_cov_3.410414||full	3147	No	NA	5	3	0	Low-quality	Genome-fragment	4.95	AAI-based (medium-confidence)	0	1
NODE_2671_length_3144_cov_22.226287||full	3144	No	NA	4	2	0	Low-quality	Genome-fragment	5.24	AAI-based (high-confidence)	0	1
NODE_2673_length_3144_cov_2.665264||full	3144	No	NA	7	2	0	Low-quality	Genome-fragment	5.3	AAI-based (high-confidence)	0	1
NODE_2674_length_3143_cov_3.978951||full	3143	No	NA	9	1	0	Low-quality	Genome-fragment	1.24	HMM-based (lower-bound)	0	1
NODE_2682_length_3136_cov_161.598182||full	3136	No	NA	5	4	0	Medium-quality	Genome-fragment	70.36	AAI-based (high-confidence)	0	1
NODE_2705_length_3119_cov_13.564295||full	3119	No	NA	7	2	0	Low-quality	Genome-fragment	5.26	AAI-based (high-confidence)	0	1.01
NODE_2807_length_3049_cov_62.034068||full	3049	No	NA	5	4	0	Medium-quality	Genome-fragment	66.17	AAI-based (high-confidence)	0	1
NODE_2814_length_3046_cov_74.973253||full	3046	No	NA	4	4	0	Medium-quality	Genome-fragment	67.05	AAI-based (medium-confidence)	0	1
NODE_2818_length_3042_cov_43.908939||full	3042	No	NA	9	1	0	Medium-quality	Genome-fragment	64.46	AAI-based (high-confidence)	0	1
NODE_2833_length_3033_cov_4.854600||full	3033	No	NA	6	3	0	Low-quality	Genome-fragment	5.09	AAI-based (high-confidence)	0	1
NODE_2949_length_2965_cov_3.404811||full	2965	No	NA	9	1	0	Low-quality	Genome-fragment	2.92	HMM-based (lower-bound)	0	1
NODE_3079_length_2875_cov_190.969858||full	2875	No	NA	3	2	0	Medium-quality	Genome-fragment	64.15	AAI-based (medium-confidence)	0	1
NODE_3091_length_2870_cov_3.506927||full	2870	No	NA	9	1	0	Low-quality	Genome-fragment	1.7	HMM-based (lower-bound)	0	1
NODE_3101_length_2867_cov_3.818279||full	2867	No	NA	8	0	0	Low-quality	Genome-fragment	3.58	AAI-based (high-confidence)	0	1	no viral genes detected
NODE_3133_length_2852_cov_3.794423||full	2852	No	NA	6	1	0	Low-quality	Genome-fragment	4.59	AAI-based (high-confidence)	0	1
NODE_3186_length_2830_cov_2.729730||full	2830	No	NA	9	1	0	Low-quality	Genome-fragment	7.37	AAI-based (high-confidence)	0	1
NODE_3222_length_2817_cov_4.581825||full	2817	No	NA	5	0	2	Low-quality	Genome-fragment	5.36	AAI-based (medium-confidence)	0	1	no viral genes detected
NODE_3278_length_2782_cov_4.107444||full	2782	No	NA	6	1	0	Low-quality	Genome-fragment	3.95	HMM-based (lower-bound)	0	1
NODE_3280_length_2782_cov_2.233957||full	2782	No	NA	5	0	0	Low-quality	Genome-fragment	4.59	AAI-based (high-confidence)	0	1	no viral genes detected
NODE_3283_length_2781_cov_8.866471||full	2781	No	NA	3	1	0	Low-quality	Genome-fragment	4.48	AAI-based (high-confidence)	0	1
NODE_3309_length_2771_cov_7.437776||full	2771	No	NA	6	0	0	Low-quality	Genome-fragment	2.41	AAI-based (medium-confidence)	0	1	no viral genes detected
NODE_3333_length_2761_cov_7.538803||full	2761	No	NA	5	1	0	Low-quality	Genome-fragment	1.48	HMM-based (lower-bound)	0	1
NODE_3367_length_2744_cov_4.541837||full	2744	No	NA	5	1	0	Low-quality	Genome-fragment	0.96	HMM-based (lower-bound)	0	1
NODE_3368_length_2744_cov_3.584976||full	2744	No	NA	6	2	0	Low-quality	Genome-fragment	4.81	AAI-based (high-confidence)	0	1
NODE_3425_length_2721_cov_8.659415||full	2721	No	NA	3	1	0	Low-quality	Genome-fragment	4.47	AAI-based (high-confidence)	0	1
NODE_3473_length_2697_cov_2.511355||full	2697	No	NA	9	1	0	Low-quality	Genome-fragment	1.68	HMM-based (lower-bound)	0	1
NODE_3483_length_2690_cov_118.491841||full	2690	No	NA	4	3	0	Medium-quality	Genome-fragment	59.25	AAI-based (high-confidence)	0	1
NODE_3525_length_2670_cov_20.879541||full	2670	No	NA	4	4	0	Medium-quality	Genome-fragment	63.97	AAI-based (high-confidence)	0	1
NODE_3526_length_2670_cov_3.646654||full	2670	No	NA	4	0	0	Low-quality	Genome-fragment	7.23	AAI-based (medium-confidence)	0	1	no viral genes detected
NODE_3535_length_2667_cov_2.468606||full	2667	No	NA	3	2	0	Medium-quality	Genome-fragment	59.74	AAI-based (medium-confidence)	0	1
NODE_3575_length_2650_cov_24.428902||full	2650	No	NA	8	0	0	Medium-quality	Genome-fragment	56.29	AAI-based (high-confidence)	0	1	no viral genes detected
NODE_3578_length_2648_cov_4.501350||full	2648	No	NA	3	3	0	Medium-quality	Genome-fragment	59.27	AAI-based (high-confidence)	0	1
NODE_3640_length_2621_cov_4.172253||full	2621	No	NA	9	0	0	Low-quality	Genome-fragment	6.38	AAI-based (high-confidence)	0	1	no viral genes detected
NODE_3670_length_2613_cov_2.568413||full	2613	No	NA	2	1	0	Low-quality	Genome-fragment	4.18	AAI-based (medium-confidence)	0	1
NODE_3717_length_2595_cov_136.307874||full	2595	No	NA	4	3	0	Medium-quality	Genome-fragment	55.14	AAI-based (high-confidence)	0	1
NODE_3732_length_2587_cov_2.554897||full	2587	No	NA	5	1	0	Low-quality	Genome-fragment	4.08	AAI-based (high-confidence)	0	1
NODE_3764_length_2572_cov_2.688915||full	2572	No	NA	3	1	0	Low-quality	Genome-fragment	4.01	AAI-based (medium-confidence)	0	1
NODE_3811_length_2550_cov_5.468537||full	2550	No	NA	3	0	1	Low-quality	Genome-fragment	1.7	AAI-based (high-confidence)	0	1	no viral genes detected
NODE_3839_length_2539_cov_2.991948||full	2539	No	NA	5	0	0	Low-quality	Genome-fragment	1.95	AAI-based (high-confidence)	0	1	no viral genes detected
NODE_3847_length_2536_cov_3.351874||full	2536	No	NA	3	3	0	Low-quality	Genome-fragment	4.18	AAI-based (high-confidence)	0	1
NODE_3866_length_2530_cov_3.380202||full	2530	No	NA	2	1	0	Low-quality	Genome-fragment	3.67	AAI-based (high-confidence)	0	1
NODE_3910_length_2513_cov_2.838893||full	2513	No	NA	3	1	0	Low-quality	Genome-fragment	4.15	AAI-based (high-confidence)	0	1
NODE_3931_length_2504_cov_3.200898||full	2504	No	NA	6	2	0	Low-quality	Genome-fragment	4.2	AAI-based (high-confidence)	0	1
NODE_4029_length_2465_cov_10.228216||full	2465	No	NA	7	1	0	Medium-quality	Genome-fragment	52.49	AAI-based (medium-confidence)	0	1
NODE_4037_length_2462_cov_6.555463||full	2462	No	NA	5	1	0	Low-quality	Genome-fragment	4.06	AAI-based (medium-confidence)	0	1
NODE_4141_length_2433_cov_5.658957||full	2433	No	NA	6	0	0	Low-quality	Genome-fragment	3.99	AAI-based (medium-confidence)	0	1	no viral genes detected
NODE_4216_length_2410_cov_4.395329||full	2410	No	NA	3	2	0	Low-quality	Genome-fragment	4.01	AAI-based (high-confidence)	0	1
NODE_4268_length_2392_cov_280.198545||full	2392	No	NA	3	3	0	Medium-quality	Genome-fragment	53.21	AAI-based (high-confidence)	0	1
NODE_4276_length_2390_cov_4.449679||full	2390	No	NA	7	1	0	Low-quality	Genome-fragment	3.75	AAI-based (medium-confidence)	0	1
NODE_4389_length_2359_cov_2.488715||full	2359	No	NA	4	1	0	Low-quality	Genome-fragment	5.54	AAI-based (high-confidence)	0	1
NODE_4426_length_2349_cov_50.441151||full	2349	No	NA	5	0	0	Low-quality	Genome-fragment	49.8	AAI-based (medium-confidence)	0	1	no viral genes detected
NODE_4759_length_2259_cov_468.102087||full	2259	No	NA	3	3	0	Low-quality	Genome-fragment	47.69	AAI-based (medium-confidence)	0	1
NODE_4798_length_2251_cov_4.263206||full	2251	No	NA	4	0	0	Low-quality	Genome-fragment	4.07	AAI-based (medium-confidence)	0	1	no viral genes detected
NODE_4923_length_2220_cov_6.036028||full	2220	No	NA	5	1	0	Low-quality	Genome-fragment	3.06	HMM-based (lower-bound)	0	1
NODE_4972_length_2208_cov_4.548072||full	2208	No	NA	3	2	0	Low-quality	Genome-fragment	3.84	AAI-based (high-confidence)	0	1
NODE_5054_length_2189_cov_2.684161||full	2189	No	NA	8	1	0	Low-quality	Genome-fragment	4.88	AAI-based (medium-confidence)	0	1
NODE_5105_length_2175_cov_2.931132||full	2175	No	NA	6	1	0	Low-quality	Genome-fragment	1.18	HMM-based (lower-bound)	0	1
NODE_5135_length_2168_cov_2.590629||full	2168	No	NA	4	1	0	Low-quality	Genome-fragment	5.76	AAI-based (high-confidence)	0	1
NODE_5183_length_2158_cov_13.070851||full	2158	No	NA	5	1	0	Low-quality	Genome-fragment	3.57	AAI-based (high-confidence)	0	1
NODE_5325_length_2123_cov_3.508221||full	2123	No	NA	5	1	0	Low-quality	Genome-fragment	2.61	HMM-based (lower-bound)	0	1
NODE_5346_length_2119_cov_2.217054||full	2119	No	NA	3	2	0	Low-quality	Genome-fragment	0.88	HMM-based (lower-bound)	0	1
NODE_5358_length_2116_cov_2.483746||full	2116	No	NA	7	0	0	Low-quality	Genome-fragment	3.42	AAI-based (medium-confidence)	0	1	no viral genes detected
NODE_5407_length_2104_cov_3.415813||full	2104	No	NA	5	2	0	Low-quality	Genome-fragment	3.64	AAI-based (high-confidence)	0	1
NODE_5474_length_2088_cov_1.882932||full	2088	No	NA	2	1	0	Low-quality	Genome-fragment	3.48	AAI-based (high-confidence)	0	1
NODE_5484_length_2085_cov_2.193596||full	2085	No	NA	3	1	0	Low-quality	Genome-fragment	6.51	AAI-based (medium-confidence)	0	1
NODE_5622_length_2056_cov_2.506747||full	2056	No	NA	3	0	1	Low-quality	Genome-fragment	0.82	AAI-based (medium-confidence)	0	1	no viral genes detected
NODE_5625_length_2055_cov_3.230500||full	2055	No	NA	3	2	0	Low-quality	Genome-fragment	1.89	HMM-based (lower-bound)	0	1
NODE_5635_length_2053_cov_4.550551||full	2053	No	NA	8	1	1	Low-quality	Genome-fragment	3.49	AAI-based (medium-confidence)	0	1
NODE_5640_length_2052_cov_3.958438||full	2052	No	NA	4	1	0	Low-quality	Genome-fragment	3.07	HMM-based (lower-bound)	0	1
NODE_5667_length_2046_cov_2.957308||full	2046	No	NA	3	3	0	Low-quality	Genome-fragment	2.17	HMM-based (lower-bound)	0	1
NODE_5948_length_1986_cov_2.081305||full	1986	No	NA	5	1	0	Low-quality	Genome-fragment	3.16	AAI-based (medium-confidence)	0	1
NODE_5962_length_1983_cov_4.030083||full	1983	No	NA	7	0	0	Low-quality	Genome-fragment	3.61	AAI-based (medium-confidence)	0	1	no viral genes detected
NODE_5981_length_1980_cov_4.998442||full	1980	No	NA	6	0	0	Low-quality	Genome-fragment	3.24	AAI-based (high-confidence)	0	1	no viral genes detected
NODE_6014_length_1973_cov_4.021376||full	1973	No	NA	3	2	0	Low-quality	Genome-fragment	5.2	AAI-based (high-confidence)	0	1
NODE_6048_length_1968_cov_9.792473||full	1968	No	NA	5	0	2	Low-quality	Genome-fragment	1.39	AAI-based (medium-confidence)	0	1	no viral genes detected
NODE_6409_length_1902_cov_1.904169||full	1902	No	NA	3	0	2	Low-quality	Genome-fragment	0.76	AAI-based (high-confidence)	0	1	no viral genes detected
NODE_6454_length_1892_cov_1.739793||full	1892	No	NA	4	3	0	Low-quality	Genome-fragment	4.9	AAI-based (high-confidence)	0	1
NODE_6610_length_1868_cov_3.125758||full	1868	No	NA	5	0	0	Low-quality	Genome-fragment	3.06	AAI-based (medium-confidence)	0	1	no viral genes detected
NODE_6701_length_1853_cov_2.079533||full	1853	No	NA	7	1	0	Low-quality	Genome-fragment	1.97	HMM-based (lower-bound)	0	1
NODE_6712_length_1851_cov_6.026169||full	1851	No	NA	4	1	0	Low-quality	Genome-fragment	4.53	AAI-based (high-confidence)	0	1
NODE_6799_length_1839_cov_3.428812||full	1839	No	NA	3	1	0	Low-quality	Genome-fragment	3.74	AAI-based (high-confidence)	0	1
NODE_6841_length_1832_cov_1.700619||full	1832	No	NA	3	0	0	Low-quality	Genome-fragment	1.01	AAI-based (medium-confidence)	0	1	no viral genes detected
NODE_6953_length_1817_cov_3.123156||full	1817	No	NA	5	1	0	Low-quality	Genome-fragment	1.66	HMM-based (lower-bound)	0	1
NODE_7101_length_1795_cov_2.705172||full	1795	No	NA	3	2	0	Low-quality	Genome-fragment	3.61	AAI-based (high-confidence)	0	1
NODE_7114_length_1793_cov_4.421174||full	1793	No	NA	3	1	0	Low-quality	Genome-fragment	0.84	HMM-based (lower-bound)	0	1
NODE_7134_length_1789_cov_6.379469||full	1789	No	NA	5	2	0	Low-quality	Genome-fragment	3.15	AAI-based (high-confidence)	0	1
NODE_7279_length_1772_cov_1.889342||full	1772	No	NA	5	1	1	Low-quality	Genome-fragment	0.16	HMM-based (lower-bound)	0	1
NODE_7296_length_1770_cov_2.517201||full	1770	No	NA	3	2	0	Low-quality	Genome-fragment	38.14	AAI-based (medium-confidence)	0	1
NODE_7320_length_1767_cov_5.475467||full	1767	No	NA	4	0	0	Low-quality	Genome-fragment	3.18	AAI-based (high-confidence)	0	1	no viral genes detected
NODE_7399_length_1759_cov_2.461854||full	1759	No	NA	5	4	0	Low-quality	Genome-fragment	2.95	AAI-based (high-confidence)	0	1
NODE_7509_length_1745_cov_18.475148||full	1745	No	NA	5	1	0	Low-quality	Genome-fragment	4.51	AAI-based (high-confidence)	0	1
NODE_7578_length_1735_cov_339.151786||full	1735	No	NA	3	3	0	Low-quality	Genome-fragment	38	AAI-based (medium-confidence)	0	1
NODE_7667_length_1722_cov_4.151770||full	1722	No	NA	2	0	1	Low-quality	Genome-fragment	0.18	AAI-based (high-confidence)	0	1	no viral genes detected
NODE_7708_length_1716_cov_1.800120||full	1716	No	NA	3	0	3	Low-quality	Genome-fragment	1.61	AAI-based (medium-confidence)	0	1	no viral genes detected
NODE_7727_length_1713_cov_2.662244||full	1713	No	NA	4	2	0	Low-quality	Genome-fragment	4.09	AAI-based (high-confidence)	0	1
NODE_7906_length_1691_cov_1.660758||full	1691	No	NA	5	0	1	Low-quality	Genome-fragment	0.92	AAI-based (medium-confidence)	0	1	no viral genes detected
NODE_7948_length_1685_cov_6.899387||full	1685	No	NA	3	0	1	Low-quality	Genome-fragment	0.39	AAI-based (medium-confidence)	0	1.31	no viral genes detected
NODE_7950_length_1685_cov_2.253374||full	1685	No	NA	2	0	0	Low-quality	Genome-fragment	2.84	AAI-based (medium-confidence)	0	1	no viral genes detected
NODE_7987_length_1680_cov_5.343385||full	1680	No	NA	5	0	1	Low-quality	Genome-fragment	2.87	AAI-based (high-confidence)	0	1	no viral genes detected
NODE_7998_length_1678_cov_2.165742||full	1678	No	NA	4	0	1	Low-quality	Genome-fragment	0.92	AAI-based (high-confidence)	0	1	no viral genes detected
NODE_8086_length_1665_cov_1.342857||full	1665	No	NA	5	0	0	Low-quality	Genome-fragment	2.74	AAI-based (medium-confidence)	0	1	no viral genes detected
NODE_8097_length_1663_cov_2.481343||full	1663	No	NA	3	1	0	Low-quality	Genome-fragment	2.5	HMM-based (lower-bound)	0	1
NODE_8120_length_1659_cov_4.392145||full	1659	No	NA	5	2	0	Low-quality	Genome-fragment	3.61	AAI-based (high-confidence)	0	1
NODE_8148_length_1655_cov_2.430625||full	1655	No	NA	6	0	0	Low-quality	Genome-fragment	4.86	AAI-based (medium-confidence)	0	1	no viral genes detected
NODE_8166_length_1652_cov_3.919850||full	1652	No	NA	3	2	0	Low-quality	Genome-fragment	1.79	AAI-based (medium-confidence)	0	1
NODE_8280_length_1637_cov_2.632111||full	1637	No	NA	2	1	0	Low-quality	Genome-fragment	4.49	AAI-based (high-confidence)	0	1
NODE_8298_length_1634_cov_13.870171||full	1634	No	NA	5	1	0	Low-quality	Genome-fragment	2.32	HMM-based (lower-bound)	0	1
NODE_8411_length_1619_cov_3.567136||full	1619	No	NA	3	0	2	Low-quality	Genome-fragment	0.79	AAI-based (high-confidence)	0	1	no viral genes detected
NODE_8423_length_1618_cov_2.203455||full	1618	No	NA	6	1	0	Low-quality	Genome-fragment	2.58	HMM-based (lower-bound)	0	1
NODE_8437_length_1615_cov_2.783974||full	1615	No	NA	4	1	0	Low-quality	Genome-fragment	4.26	AAI-based (medium-confidence)	0	1
NODE_8470_length_1610_cov_1.668167||full	1610	No	NA	6	0	0	Low-quality	Genome-fragment	2.62	AAI-based (medium-confidence)	0	1	no viral genes detected
NODE_8636_length_1584_cov_2.750818||full	1584	No	NA	7	0	0	Low-quality	Genome-fragment	2.46	AAI-based (medium-confidence)	0	1	no viral genes detected
NODE_8848_length_1553_cov_2.536048||full	1553	No	NA	5	1	0	Low-quality	Genome-fragment	4.08	AAI-based (high-confidence)	0	1
NODE_8870_length_1550_cov_14.957860||full	1550	No	NA	5	0	0	Low-quality	Genome-fragment	2.59	AAI-based (medium-confidence)	0	1.01	no viral genes detected
NODE_8906_length_1545_cov_56.829530||full	1545	No	NA	3	3	0	Low-quality	Genome-fragment	32.48	AAI-based (medium-confidence)	0	1
NODE_8958_length_1539_cov_2.067385||full	1539	No	NA	4	4	0	Low-quality	Genome-fragment	1.49	AAI-based (medium-confidence)	0	1
NODE_9016_length_1532_cov_1.589709||full	1532	No	NA	4	0	0	Low-quality	Genome-fragment	2.85	AAI-based (high-confidence)	0	1	no viral genes detected
NODE_9022_length_1531_cov_1.541328||full	1531	No	NA	3	0	2	Low-quality	Genome-fragment	0.69	AAI-based (medium-confidence)	0	1	no viral genes detected
NODE_9042_length_1527_cov_2.179348||full	1527	No	NA	2	0	0	Low-quality	Genome-fragment	1.26	AAI-based (high-confidence)	0	1	no viral genes detected
NODE_9159_length_1512_cov_4.252574||full	1512	No	NA	2	0	0	Low-quality	Genome-fragment	2.46	AAI-based (medium-confidence)	0	1.01	no viral genes detected
NODE_9162_length_1512_cov_1.284146||full	1512	No	NA	3	1	0	Low-quality	Genome-fragment	3.78	AAI-based (medium-confidence)	0	1
NODE_9171_length_1510_cov_2.123711||full	1510	No	NA	6	0	0	Low-quality	Genome-fragment	4.55	AAI-based (medium-confidence)	0	1	no viral genes detected
NODE_9203_length_1505_cov_2.510345||full	1505	No	NA	2	2	0	Low-quality	Genome-fragment	2.34	HMM-based (lower-bound)	0	1
NODE_9250_length_1499_cov_2.435596||full	1499	No	NA	4	2	0	Low-quality	Genome-fragment	2.45	AAI-based (medium-confidence)	0	1
NODE_9294_length_1493_cov_5.698887||full	1493	No	NA	3	0	2	Low-quality	Genome-fragment	1.23	AAI-based (medium-confidence)	0	1	no viral genes detected
NODE_9311_length_1490_cov_8.663415||full	1490	No	NA	5	1	0	Low-quality	Genome-fragment	2.34	AAI-based (high-confidence)	0	1
NODE_9460_length_1469_cov_4.214993||full	1469	No	NA	3	1	0	Low-quality	Genome-fragment	2.51	AAI-based (medium-confidence)	0	1
NODE_9465_length_1468_cov_9.358811||full	1468	No	NA	4	0	0	Low-quality	Genome-fragment	2.37	AAI-based (medium-confidence)	0	1	no viral genes detected
NODE_9542_length_1460_cov_2.251957||full	1460	No	NA	2	1	0	Low-quality	Genome-fragment	4.15	AAI-based (high-confidence)	0	1
NODE_9556_length_1458_cov_2.870991||full	1458	No	NA	3	0	1	Low-quality	Genome-fragment	1.69	AAI-based (medium-confidence)	0	1	no viral genes detected
NODE_9567_length_1456_cov_5.959315||full	1456	No	NA	4	0	2	Low-quality	Genome-fragment	0.73	AAI-based (medium-confidence)	0	1	no viral genes detected
NODE_9586_length_1454_cov_1.365261||full	1454	No	NA	4	0	0	Low-quality	Genome-fragment	2.66	AAI-based (medium-confidence)	0	1	no viral genes detected
NODE_9719_length_1437_cov_3.457308||full	1437	No	NA	4	0	0	Low-quality	Genome-fragment	2.64	AAI-based (medium-confidence)	0	1	no viral genes detected
NODE_9723_length_1437_cov_2.384226||full	1437	No	NA	4	0	1	Low-quality	Genome-fragment	0.56	AAI-based (medium-confidence)	0	1	no viral genes detected
NODE_9732_length_1436_cov_1.884142||full	1436	No	NA	3	1	0	Low-quality	Genome-fragment	3.37	AAI-based (high-confidence)	0	1
NODE_9764_length_1432_cov_1.516340||full	1432	No	NA	2	0	2	Low-quality	Genome-fragment	0.71	AAI-based (medium-confidence)	0	1	no viral genes detected
NODE_9795_length_1428_cov_5.675892||full	1428	No	NA	5	0	0	Low-quality	Genome-fragment	2.41	AAI-based (high-confidence)	0	1	no viral genes detected
NODE_10013_length_1402_cov_17.435783||full	1402	No	NA	3	1	0	Low-quality	Genome-fragment	2.25	AAI-based (medium-confidence)	0	1
NODE_10055_length_1398_cov_2.664929||full	1398	No	NA	3	2	0	Low-quality	Genome-fragment	2.98	HMM-based (lower-bound)	0	1
NODE_10108_length_1393_cov_3.251121||full	1393	No	NA	4	1	0	Low-quality	Genome-fragment	2.08	AAI-based (high-confidence)	0	1
NODE_10215_length_1382_cov_2.363225||full	1382	No	NA	3	0	1	Low-quality	Genome-fragment	1.1	AAI-based (medium-confidence)	0	1	no viral genes detected
NODE_10642_length_1336_cov_2.074161||full	1336	No	NA	3	0	0	Low-quality	Genome-fragment	2.63	AAI-based (medium-confidence)	0	1	no viral genes detected
NODE_10847_length_1315_cov_11.897619||full	1315	No	NA	6	0	0	Low-quality	Genome-fragment	2.04	AAI-based (medium-confidence)	0	1	no viral genes detected
NODE_10870_length_1313_cov_2.546900||full	1313	No	NA	3	0	0	Low-quality	Genome-fragment	1.93	AAI-based (medium-confidence)	0	1	no viral genes detected
NODE_10874_length_1313_cov_1.823529||full	1313	No	NA	4	1	0	Low-quality	Genome-fragment	1.29	HMM-based (lower-bound)	0	1
NODE_10963_length_1304_cov_2.002402||full	1304	No	NA	3	1	0	Low-quality	Genome-fragment	2.09	AAI-based (medium-confidence)	0	1
NODE_11086_length_1291_cov_1.790453||full	1291	No	NA	4	2	0	Low-quality	Genome-fragment	3.05	AAI-based (medium-confidence)	0	1
NODE_11101_length_1289_cov_2.209076||full	1289	No	NA	3	0	0	Low-quality	Genome-fragment	1.99	AAI-based (high-confidence)	0	1	no viral genes detected
NODE_11146_length_1284_cov_1.482506||full	1284	No	NA	4	2	0	Low-quality	Genome-fragment	0.96	AAI-based (medium-confidence)	0	1
NODE_11177_length_1280_cov_1.302041||full	1280	No	NA	2	1	0	Low-quality	Genome-fragment	2.14	AAI-based (high-confidence)	0	1
NODE_11238_length_1273_cov_5.087849||full	1273	No	NA	3	1	0	Low-quality	Genome-fragment	27.73	AAI-based (medium-confidence)	0	1
NODE_11270_length_1271_cov_1.534539||full	1271	No	NA	3	0	3	Low-quality	Genome-fragment	0.64	AAI-based (medium-confidence)	0	1	no viral genes detected
NODE_11287_length_1269_cov_2.699341||full	1269	No	NA	3	0	1	Low-quality	Genome-fragment	0.82	AAI-based (medium-confidence)	0	1	no viral genes detected
NODE_11301_length_1268_cov_2.387469||full	1268	No	NA	4	0	0	Low-quality	Genome-fragment	3.43	AAI-based (high-confidence)	0	1	no viral genes detected
NODE_11367_length_1262_cov_2.841756||full	1262	No	NA	3	0	0	Low-quality	Genome-fragment	1.93	AAI-based (medium-confidence)	0	1	no viral genes detected
NODE_11375_length_1261_cov_59.334992||full	1261	No	NA	2	2	0	Low-quality	Genome-fragment	28.1	AAI-based (high-confidence)	0	1
NODE_11426_length_1257_cov_3.639767||full	1257	No	NA	4	0	0	Low-quality	Genome-fragment	2.63	AAI-based (medium-confidence)	0	1	no viral genes detected
NODE_11430_length_1257_cov_2.638103||full	1257	No	NA	3	0	0	Low-quality	Genome-fragment	4.06	AAI-based (medium-confidence)	0	1	no viral genes detected
NODE_11461_length_1254_cov_9.303586||full	1254	No	NA	4	0	0	Low-quality	Genome-fragment	2.48	AAI-based (high-confidence)	0	1	no viral genes detected
NODE_11495_length_1251_cov_6.202341||full	1251	No	NA	6	0	0	Low-quality	Genome-fragment	1.83	AAI-based (medium-confidence)	0	1	no viral genes detected
NODE_11620_length_1240_cov_3.434599||full	1240	No	NA	5	1	0	Low-quality	Genome-fragment	1.96	AAI-based (medium-confidence)	0	1
NODE_11801_length_1224_cov_1.710864||full	1224	No	NA	2	1	0	Low-quality	Genome-fragment	1.98	AAI-based (high-confidence)	0	1
NODE_11856_length_1220_cov_2.430901||full	1220	No	NA	5	1	0	Low-quality	Genome-fragment	1.95	HMM-based (lower-bound)	0	1
NODE_11959_length_1212_cov_2.573898||full	1212	No	NA	2	0	0	Low-quality	Genome-fragment	2.53	AAI-based (medium-confidence)	0	1	no viral genes detected
NODE_11962_length_1212_cov_2.247191||full	1212	No	NA	2	0	2	Low-quality	Genome-fragment	0.74	AAI-based (medium-confidence)	0	1	no viral genes detected
NODE_12030_length_1207_cov_2.348958||full	1207	No	NA	4	0	0	Low-quality	Genome-fragment	1.99	AAI-based (high-confidence)	0	1	no viral genes detected
NODE_12148_length_1197_cov_3.020140||full	1197	No	NA	3	0	2	Low-quality	Genome-fragment	0.35	AAI-based (medium-confidence)	0	1.01	no viral genes detected
NODE_12341_length_1183_cov_1.915780||full	1183	No	NA	2	0	1	Low-quality	Genome-fragment	2.17	AAI-based (medium-confidence)	0	1	no viral genes detected
NODE_12638_length_1162_cov_1.251129||full	1162	No	NA	3	0	0	Low-quality	Genome-fragment	3.09	AAI-based (medium-confidence)	0	1.02	no viral genes detected
NODE_12747_length_1153_cov_2.663934||full	1153	No	NA	3	0	0	Low-quality	Genome-fragment	1.89	AAI-based (high-confidence)	0	1	no viral genes detected
NODE_12957_length_1140_cov_2.003687||full	1140	No	NA	2	0	0	Low-quality	Genome-fragment	2.58	AAI-based (medium-confidence)	0	1	no viral genes detected
NODE_13310_length_1118_cov_3.319849||full	1118	No	NA	2	1	0	Low-quality	Genome-fragment	1.87	AAI-based (medium-confidence)	0	1
NODE_13789_length_1087_cov_2.367248||full	1087	No	NA	4	1	0	Low-quality	Genome-fragment	2.43	HMM-based (lower-bound)	0	1
NODE_13918_length_1079_cov_3.570312||full	1079	No	NA	4	0	0	Low-quality	Genome-fragment	1.77	AAI-based (medium-confidence)	0	1	no viral genes detected
NODE_13924_length_1079_cov_2.105469||full	1079	No	NA	3	0	0	Low-quality	Genome-fragment	1.67	AAI-based (high-confidence)	0	1	no viral genes detected
NODE_14060_length_1071_cov_6407.971457||full	1071	No	NA	3	1	0	Low-quality	Genome-fragment	23.5	AAI-based (medium-confidence)	0	1
NODE_14131_length_1067_cov_14.000000||full	1067	No	NA	6	2	0	Low-quality	Genome-fragment	2.4	AAI-based (high-confidence)	0	1
NODE_14324_length_1057_cov_22.521956||full	1057	No	NA	3	3	0	Low-quality	Genome-fragment	24.12	AAI-based (medium-confidence)	0	1
NODE_14455_length_1050_cov_12.249246||full	1050	No	NA	3	2	0	Low-quality	Genome-fragment	2.25	AAI-based (high-confidence)	0	1
NODE_14551_length_1046_cov_1.472250||full	1046	No	NA	3	0	0	Low-quality	Genome-fragment	2.12	AAI-based (medium-confidence)	0	1	no viral genes detected
NODE_14561_length_1045_cov_2.609091||full	1045	No	NA	4	1	0	Low-quality	Genome-fragment	2.12	AAI-based (medium-confidence)	0	1
NODE_14562_length_1045_cov_2.320202||full	1045	No	NA	4	0	0	Low-quality	Genome-fragment	1.69	AAI-based (medium-confidence)	0	1	no viral genes detected
NODE_14616_length_1043_cov_1.777328||full	1043	No	NA	3	0	0	Low-quality	Genome-fragment	1.75	AAI-based (high-confidence)	0	1	no viral genes detected
NODE_14708_length_1038_cov_1.239064||full	1038	No	NA	3	0	1	Low-quality	Genome-fragment	0.69	AAI-based (medium-confidence)	0	1	no viral genes detected
NODE_14771_length_1034_cov_1.964249||full	1034	No	NA	2	1	0	Low-quality	Genome-fragment	3.16	AAI-based (medium-confidence)	0	1
NODE_14849_length_1030_cov_2.466667||full	1030	No	NA	5	0	0	Low-quality	Genome-fragment	1.35	AAI-based (medium-confidence)	0	1	no viral genes detected
NODE_14885_length_1028_cov_2.748201||full	1028	No	NA	5	2	0	Low-quality	Genome-fragment	1.65	AAI-based (high-confidence)	0	1
NODE_14886_length_1028_cov_2.710175||full	1028	No	NA	3	1	0	Low-quality	Genome-fragment	0.46	HMM-based (lower-bound)	0	1
NODE_14948_length_1025_cov_14.318557||full	1025	No	NA	2	0	0	Low-quality	Genome-fragment	1.75	AAI-based (high-confidence)	0	1	no viral genes detected
NODE_14990_length_1023_cov_118.563017||full	1023	No	NA	2	1	0	Low-quality	Genome-fragment	21.66	AAI-based (high-confidence)	0	1
NODE_14991_length_1023_cov_3.769628||full	1023	No	NA	4	0	0	Low-quality	Genome-fragment	2.2	AAI-based (medium-confidence)	0	1	no viral genes detected
NODE_15037_length_1021_cov_2.208075||full	1021	No	NA	5	0	0	Low-quality	Genome-fragment	1.67	AAI-based (medium-confidence)	0	1	no viral genes detected
NODE_15378_length_1005_cov_109.806316||full	1005	No	NA	2	2	0	Low-quality	Genome-fragment	21.61	AAI-based (medium-confidence)	0	1
NODE_15425_length_1003_cov_3.475738||full	1003	No	NA	2	0	0	Low-quality	Genome-fragment	1.64	AAI-based (high-confidence)	0	1	no viral genes detected
NODE_1349_length_4615_cov_3.546711||lt2gene	4615	No	NA	2	1	0	Low-quality	Genome-fragment	3.19	HMM-based (lower-bound)	0	1
NODE_1830_length_3994_cov_3.730135||lt2gene	3994	No	NA	2	2	0	Low-quality	Genome-fragment	6.58	AAI-based (high-confidence)	0	1
NODE_1902_length_3890_cov_3.324641||lt2gene	3890	No	NA	2	0	0	Low-quality	Genome-fragment	6.92	AAI-based (medium-confidence)	0	1	no viral genes detected
NODE_2327_length_3416_cov_11.194585||lt2gene	3416	No	NA	1	1	0	Low-quality	Genome-fragment	5.49	AAI-based (high-confidence)	0	1
NODE_2411_length_3342_cov_3.706115||lt2gene	3342	No	NA	2	0	0	Low-quality	Genome-fragment	5.33	AAI-based (medium-confidence)	0	1	no viral genes detected
NODE_2444_length_3318_cov_4.713760||lt2gene	3318	No	NA	1	0	0	Low-quality	Genome-fragment	5.44	AAI-based (medium-confidence)	0	1	no viral genes detected
NODE_2563_length_3221_cov_3.259949||lt2gene	3221	No	NA	2	1	0	Low-quality	Genome-fragment	5.24	AAI-based (medium-confidence)	0	1
NODE_2866_length_3013_cov_3.564909||lt2gene	3013	No	NA	1	1	0	Low-quality	Genome-fragment	2.68	HMM-based (lower-bound)	0	1
NODE_3025_length_2907_cov_5.213534||lt2gene	2907	No	NA	1	1	0	Low-quality	Genome-fragment	4.01	HMM-based (lower-bound)	0	1
NODE_3071_length_2880_cov_5.550442||lt2gene	2880	No	NA	2	1	0	Low-quality	Genome-fragment	4.61	AAI-based (medium-confidence)	0	1
NODE_3524_length_2671_cov_4.334862||lt2gene	2671	No	NA	1	1	0	Low-quality	Genome-fragment	4.45	AAI-based (medium-confidence)	0	1
NODE_4143_length_2433_cov_2.648865||lt2gene	2433	No	NA	2	2	0	Low-quality	Genome-fragment	5.32	AAI-based (high-confidence)	0	1
NODE_4252_length_2396_cov_4.924391||lt2gene	2396	No	NA	1	1	0	Low-quality	Genome-fragment	3.3	HMM-based (lower-bound)	0	1
NODE_4507_length_2326_cov_3.993395||lt2gene	2326	No	NA	1	1	0	Low-quality	Genome-fragment	3.21	HMM-based (lower-bound)	0	1
NODE_4599_length_2303_cov_2.378114||lt2gene	2303	No	NA	1	0	0	Low-quality	Genome-fragment	7.31	AAI-based (medium-confidence)	0	1	no viral genes detected
NODE_4612_length_2300_cov_2.294432||lt2gene	2300	No	NA	2	2	0	Low-quality	Genome-fragment	5.64	AAI-based (medium-confidence)	0	1
NODE_4702_length_2273_cov_3.312444||lt2gene	2273	No	NA	2	1	0	Low-quality	Genome-fragment	3.13	HMM-based (lower-bound)	0	1
NODE_4754_length_2260_cov_3.420862||lt2gene	2260	No	NA	2	2	0	Low-quality	Genome-fragment	6.16	AAI-based (medium-confidence)	0	1
NODE_5081_length_2182_cov_1.950165||lt2gene	2182	No	NA	1	1	0	Low-quality	Genome-fragment	3.54	AAI-based (medium-confidence)	0	1
NODE_5532_length_2075_cov_2.772772||lt2gene	2075	No	NA	2	1	0	Low-quality	Genome-fragment	2.86	HMM-based (lower-bound)	0	1
NODE_5693_length_2041_cov_2.687815||lt2gene	2041	No	NA	2	2	0	Low-quality	Genome-fragment	1.85	HMM-based (lower-bound)	0	1
NODE_6470_length_1889_cov_3.208833||lt2gene	1889	No	NA	1	1	0	Low-quality	Genome-fragment	0.29	HMM-based (lower-bound)	0	1
NODE_7096_length_1796_cov_3.121769||lt2gene	1796	No	NA	1	0	0	Low-quality	Genome-fragment	2.54	AAI-based (medium-confidence)	0	1	no viral genes detected
NODE_7232_length_1778_cov_5.886245||lt2gene	1778	No	NA	1	1	0	Low-quality	Genome-fragment	2.9	AAI-based (medium-confidence)	0	1
NODE_7426_length_1756_cov_2.560259||lt2gene	1756	No	NA	2	0	0	Low-quality	Genome-fragment	2.81	AAI-based (medium-confidence)	0	1	no viral genes detected
NODE_7797_length_1705_cov_2.132727||lt2gene	1705	No	NA	1	1	0	Low-quality	Genome-fragment	4.25	AAI-based (high-confidence)	0	1
NODE_7944_length_1686_cov_4.081545||lt2gene	1686	No	NA	1	1	0	Low-quality	Genome-fragment	2.71	AAI-based (medium-confidence)	0	1
NODE_7980_length_1681_cov_1.849938||lt2gene	1681	No	NA	1	1	0	Low-quality	Genome-fragment	0.91	HMM-based (lower-bound)	0	1.04
NODE_8215_length_1645_cov_2.801887||lt2gene	1645	No	NA	2	1	0	Low-quality	Genome-fragment	2.74	AAI-based (high-confidence)	0	1
NODE_8284_length_1636_cov_3.393422||lt2gene	1636	No	NA	2	2	0	Low-quality	Genome-fragment	36.73	AAI-based (high-confidence)	0	1
NODE_8354_length_1627_cov_2.565522||lt2gene	1627	No	NA	1	1	0	Low-quality	Genome-fragment	2.37	HMM-based (lower-bound)	0	1
NODE_8522_length_1602_cov_4.635423||lt2gene	1602	No	NA	1	0	0	Low-quality	Genome-fragment	2.27	AAI-based (medium-confidence)	0	1	no viral genes detected
NODE_8935_length_1542_cov_10.636853||lt2gene	1542	No	NA	1	1	0	Low-quality	Genome-fragment	1.36	HMM-based (lower-bound)	0	1
NODE_9079_length_1522_cov_4.650307||lt2gene	1522	No	NA	2	1	0	Low-quality	Genome-fragment	3.98	AAI-based (high-confidence)	0	1
NODE_9108_length_1518_cov_2.819549||lt2gene	1518	No	NA	1	1	0	Low-quality	Genome-fragment	3.79	AAI-based (medium-confidence)	0	1
NODE_9191_length_1507_cov_2.703857||lt2gene	1507	No	NA	2	1	0	Low-quality	Genome-fragment	0.71	HMM-based (lower-bound)	0	1
NODE_9201_length_1505_cov_5.904828||lt2gene	1505	No	NA	2	2	0	Low-quality	Genome-fragment	0.71	HMM-based (lower-bound)	0	1.02
NODE_9344_length_1487_cov_5.045391||lt2gene	1487	No	NA	2	2	0	Low-quality	Genome-fragment	2.45	AAI-based (high-confidence)	0	1
NODE_9432_length_1474_cov_1.580691||lt2gene	1474	No	NA	1	1	0	Low-quality	Genome-fragment	0.89	HMM-based (lower-bound)	0	1
NODE_9759_length_1432_cov_3.733692||lt2gene	1432	No	NA	1	1	0	Low-quality	Genome-fragment	0.5	HMM-based (lower-bound)	0	1
NODE_10024_length_1401_cov_195.936850||lt2gene	1401	No	NA	1	1	0	Low-quality	Genome-fragment	29.08	AAI-based (high-confidence)	0	1
NODE_10066_length_1397_cov_5.116990||lt2gene	1397	No	NA	2	0	0	Low-quality	Genome-fragment	2.27	AAI-based (medium-confidence)	0	1.01	no viral genes detected
NODE_10580_length_1344_cov_1.342126||lt2gene	1344	No	NA	1	1	0	Low-quality	Genome-fragment	1.85	HMM-based (lower-bound)	0	1
NODE_10722_length_1328_cov_2.251375||lt2gene	1328	No	NA	1	0	0	Low-quality	Genome-fragment	1.68	AAI-based (high-confidence)	0	1	no viral genes detected
NODE_10796_length_1320_cov_10.365217||lt2gene	1320	No	NA	2	1	0	Low-quality	Genome-fragment	2.14	AAI-based (medium-confidence)	0	1
NODE_10818_length_1318_cov_2.700713||lt2gene	1318	No	NA	2	1	0	Low-quality	Genome-fragment	2.25	AAI-based (medium-confidence)	0	1
NODE_10838_length_1316_cov_2.436955||lt2gene	1316	No	NA	2	1	0	Low-quality	Genome-fragment	1.17	HMM-based (lower-bound)	0	1
NODE_10839_length_1316_cov_2.173672||lt2gene	1316	No	NA	2	2	0	Low-quality	Genome-fragment	0.57	HMM-based (lower-bound)	0	1
NODE_11068_length_1293_cov_2.428918||lt2gene	1293	No	NA	1	1	0	Low-quality	Genome-fragment	1.88	HMM-based (lower-bound)	0	1
NODE_11667_length_1235_cov_77.066949||lt2gene	1235	No	NA	1	1	0	Low-quality	Genome-fragment	25.73	AAI-based (high-confidence)	0	1
NODE_11957_length_1212_cov_3.089023||lt2gene	1212	No	NA	2	1	0	Low-quality	Genome-fragment	1.82	HMM-based (lower-bound)	0	1
NODE_12041_length_1206_cov_3.518679||lt2gene	1206	No	NA	1	1	0	Low-quality	Genome-fragment	1.96	AAI-based (medium-confidence)	0	1
NODE_12737_length_1154_cov_2.354868||lt2gene	1154	No	NA	1	1	0	Low-quality	Genome-fragment	2.81	AAI-based (medium-confidence)	0	1
NODE_12758_length_1152_cov_3.211486||lt2gene	1152	No	NA	2	0	0	Low-quality	Genome-fragment	1.04	AAI-based (high-confidence)	0	1	no viral genes detected
NODE_12759_length_1152_cov_2.227894||lt2gene	1152	No	NA	1	1	0	Low-quality	Genome-fragment	1.59	HMM-based (lower-bound)	0	1
NODE_12846_length_1147_cov_1.865385||lt2gene	1147	No	NA	1	1	0	Low-quality	Genome-fragment	1.58	HMM-based (lower-bound)	0	1
NODE_12971_length_1139_cov_2.194649||lt2gene	1139	No	NA	1	1	0	Low-quality	Genome-fragment	1.91	AAI-based (high-confidence)	0	1
NODE_13071_length_1132_cov_1.947075||lt2gene	1132	No	NA	2	1	0	Low-quality	Genome-fragment	2.89	AAI-based (high-confidence)	0	1
NODE_13235_length_1123_cov_1.140449||lt2gene	1123	No	NA	2	2	0	Low-quality	Genome-fragment	2.83	AAI-based (medium-confidence)	0	1
NODE_13445_length_1109_cov_1.563567||lt2gene	1109	No	NA	2	0	0	Low-quality	Genome-fragment	2.99	AAI-based (medium-confidence)	0	1	no viral genes detected
NODE_13504_length_1105_cov_2.626667||lt2gene	1105	No	NA	1	1	0	Low-quality	Genome-fragment	1.52	HMM-based (lower-bound)	0	1
NODE_13684_length_1094_cov_2.244466||lt2gene	1094	No	NA	1	1	0	Low-quality	Genome-fragment	1.51	HMM-based (lower-bound)	0	1
NODE_13696_length_1093_cov_1.903661||lt2gene	1093	No	NA	1	1	0	Low-quality	Genome-fragment	1.71	HMM-based (lower-bound)	0	1
NODE_14315_length_1058_cov_1.812562||lt2gene	1058	No	NA	2	1	0	Low-quality	Genome-fragment	0.86	HMM-based (lower-bound)	0	1
NODE_14391_length_1054_cov_1.178178||lt2gene	1054	No	NA	1	1	0	Low-quality	Genome-fragment	1.73	AAI-based (high-confidence)	0	1
NODE_14433_length_1051_cov_321.379518||lt2gene	1051	No	NA	2	2	0	Low-quality	Genome-fragment	24.82	AAI-based (medium-confidence)	0	1
NODE_14637_length_1042_cov_1.325228||lt2gene	1042	No	NA	2	2	0	Low-quality	Genome-fragment	0.46	HMM-based (lower-bound)	0	1
NODE_14793_length_1033_cov_2.035787||lt2gene	1033	No	NA	1	1	0	Low-quality	Genome-fragment	1.42	HMM-based (lower-bound)	0	1
NODE_14867_length_1029_cov_2.409651||lt2gene	1029	No	NA	2	1	0	Low-quality	Genome-fragment	1.86	AAI-based (high-confidence)	0	1
NODE_15083_length_1019_cov_1.855809||lt2gene	1019	No	NA	2	1	0	Low-quality	Genome-fragment	2.56	AAI-based (medium-confidence)	0	1
NODE_15323_length_1008_cov_1.488982||lt2gene	1008	No	NA	2	2	0	Low-quality	Genome-fragment	1.74	AAI-based (medium-confidence)	0	1
NODE_15414_length_1004_cov_1.914647||lt2gene	1004	No	NA	1	1	0	Low-quality	Genome-fragment	1.5	HMM-based (lower-bound)	0	1
NODE_15493_length_1000_cov_5.049735||lt2gene	1000	No	NA	1	1	0	Low-quality	Genome-fragment	1.38	HMM-based (lower-bound)	0	1
NODE_45_length_12949_cov_8.189158||full	12894	No	NA	24	1	0	Low-quality	Genome-fragment	11.45	HMM-based (lower-bound)	0	1
NODE_56_length_12454_cov_47.178321||full	12423	No	NA	29	1	0	Low-quality	Genome-fragment	9.11	HMM-based (lower-bound)	0	1
NODE_95_length_9902_cov_12.341932||full	9847	No	NA	21	1	0	Low-quality	Genome-fragment	15.38	HMM-based (lower-bound)	0	1
NODE_132_length_8604_cov_123.364136||full	8580	No	NA	12	10	0	High-quality	High-quality	100	AAI-based (medium-confidence)	0	2	high kmer_freq may indicate large duplication; contig >1.5x longer than expected genome length; low-confidence DTR
NODE_144_length_8373_cov_46.520678||full	8250	No	NA	11	11	0	High-quality	High-quality	100	AAI-based (high-confidence)	0	2	high kmer_freq may indicate large duplication; contig >1.5x longer than expected genome length; low-confidence DTR
NODE_150_length_8195_cov_23.582801||full	8140	No	NA	14	2	0	Low-quality	Genome-fragment	49.53	HMM-based (lower-bound)	0	1
NODE_163_length_7880_cov_425.154377||full	4036	No	NA	5	5	0	Medium-quality	Genome-fragment	88.48	AAI-based (high-confidence)	0	1
NODE_275_length_6237_cov_26.938369||full	6189	No	NA	9	1	0	Low-quality	Genome-fragment	3.39	HMM-based (lower-bound)	0	1.05	low-confidence DTR
NODE_308_length_5821_cov_18.491328||full	5766	No	NA	6	1	0	High-quality	High-quality	100	AAI-based (medium-confidence)	0	1
NODE_321_length_5673_cov_69.892488||full	5618	No	NA	7	1	0	High-quality	High-quality	100	AAI-based (medium-confidence)	0	1
NODE_351_length_5387_cov_883.455926||full	4124	No	NA	5	5	0	High-quality	High-quality	90.03	AAI-based (high-confidence)	0	1
NODE_352_length_5356_cov_84.123184||full	4233	No	NA	7	6	0	High-quality	High-quality	90.54	AAI-based (high-confidence)	0	1
NODE_366_length_5277_cov_29.126197||full	5222	No	NA	8	4	0	Medium-quality	Genome-fragment	88.76	AAI-based (medium-confidence)	0	1
NODE_395_length_5058_cov_11.187887||full	5003	No	NA	9	3	0	Medium-quality	Genome-fragment	88.27	HMM-based (lower-bound)	0	1
NODE_402_length_5045_cov_71.890381||full	4990	No	NA	8	2	0	Medium-quality	Genome-fragment	86.77	HMM-based (lower-bound)	0	1
NODE_411_length_4991_cov_652.978120||full	4936	No	NA	10	0	0	High-quality	High-quality	100	AAI-based (high-confidence)	0	1.99	no viral genes detected; high kmer_freq may indicate large duplication; contig >1.5x longer than expected genome length; low-confidence DTR
NODE_414_length_4973_cov_31.714925||full	4918	No	NA	7	6	0	High-quality	High-quality	100	AAI-based (medium-confidence)	0	1
NODE_437_length_4859_cov_31.801415||full	4804	No	NA	7	5	0	High-quality	High-quality	100	AAI-based (high-confidence)	0	1
NODE_453_length_4752_cov_43.472855||full	4697	No	NA	6	5	0	High-quality	High-quality	98.75	AAI-based (high-confidence)	0	1
NODE_465_length_4708_cov_5.682141||full	4653	No	NA	9	6	0	High-quality	High-quality	97.97	AAI-based (high-confidence)	0	1
NODE_468_length_4704_cov_10.108841||full	4649	No	NA	5	4	0	High-quality	High-quality	100	AAI-based (medium-confidence)	0	1
NODE_469_length_4703_cov_58.344234||full	4648	No	NA	9	7	0	High-quality	High-quality	99.16	AAI-based (high-confidence)	0	1
NODE_472_length_4690_cov_24.645523||full	4635	No	NA	7	6	0	High-quality	High-quality	100	AAI-based (medium-confidence)	0	1
NODE_473_length_4686_cov_26.133880||full	4631	No	NA	6	6	0	High-quality	High-quality	100	AAI-based (medium-confidence)	0	1
NODE_475_length_4676_cov_162.813460||full	4621	No	NA	9	1	0	Low-quality	Genome-fragment	2.94	HMM-based (lower-bound)	0	1
NODE_476_length_4674_cov_19.994804||full	4619	No	NA	12	1	0	High-quality	High-quality	98.39	AAI-based (medium-confidence)	0	1
NODE_479_length_4661_cov_20.638949||full	4606	No	NA	6	5	0	High-quality	High-quality	100	AAI-based (high-confidence)	0	1
NODE_493_length_4595_cov_20.630396||full	4540	No	NA	10	1	0	Low-quality	Genome-fragment	6.52	HMM-based (lower-bound)	0	1.01
NODE_497_length_4575_cov_47.178761||full	4191	No	NA	6	5	0	High-quality	High-quality	94.62	AAI-based (high-confidence)	0	1
NODE_508_length_4558_cov_5.310016||full	4503	No	NA	7	6	0	High-quality	High-quality	100	AAI-based (high-confidence)	0	1
NODE_509_length_4554_cov_91.136253||full	4499	No	NA	7	6	0	High-quality	High-quality	99.05	AAI-based (high-confidence)	0	1
NODE_511_length_4544_cov_34.200713||full	4489	No	NA	7	5	0	High-quality	High-quality	99.71	AAI-based (high-confidence)	0	1
NODE_513_length_4539_cov_30.461418||full	4484	No	NA	6	6	0	High-quality	High-quality	97.72	AAI-based (medium-confidence)	0	1
NODE_514_length_4536_cov_28.653649||full	4481	No	NA	7	6	0	High-quality	High-quality	100	AAI-based (high-confidence)	0	1
NODE_517_length_4531_cov_87.841823||full	4476	No	NA	6	6	0	High-quality	High-quality	95.1	AAI-based (high-confidence)	0	1
NODE_518_length_4528_cov_30.644310||full	4473	No	NA	5	1	0	Low-quality	Genome-fragment	9.29	AAI-based (medium-confidence)	0	1
NODE_521_length_4525_cov_77.088591||full	4470	No	NA	8	6	0	High-quality	High-quality	98.75	AAI-based (medium-confidence)	0	1
NODE_525_length_4523_cov_161.691137||full	4468	No	NA	7	6	0	High-quality	High-quality	96.11	AAI-based (high-confidence)	0	1
NODE_532_length_4494_cov_20.718856||full	4439	No	NA	9	4	0	High-quality	High-quality	96.25	AAI-based (high-confidence)	0	1
NODE_540_length_4484_cov_63.651163||full	4429	No	NA	6	6	0	High-quality	High-quality	100	AAI-based (high-confidence)	0	1
NODE_543_length_4474_cov_72.211360||full	4424	No	NA	6	5	0	High-quality	High-quality	100	AAI-based (high-confidence)	0	1
NODE_552_length_4456_cov_25.044990||full	4401	No	NA	6	4	0	High-quality	High-quality	95.96	AAI-based (medium-confidence)	0	1
NODE_554_length_4448_cov_107.081038||full	4393	No	NA	6	5	0	High-quality	High-quality	95.68	AAI-based (high-confidence)	0	1
NODE_555_length_4447_cov_35.608151||full	4392	No	NA	6	5	0	High-quality	High-quality	96.74	AAI-based (high-confidence)	0	1
NODE_561_length_4434_cov_20.396894||full	4379	No	NA	6	5	0	High-quality	High-quality	94.4	AAI-based (medium-confidence)	0	1
NODE_562_length_4427_cov_129.941674||full	4372	No	NA	5	5	0	High-quality	High-quality	99.14	AAI-based (high-confidence)	0	1
NODE_563_length_4426_cov_27.020361||full	4371	No	NA	6	6	0	High-quality	High-quality	100	AAI-based (high-confidence)	0	1
NODE_564_length_4423_cov_16.135760||full	4368	No	NA	10	1	0	Low-quality	Genome-fragment	2.14	HMM-based (lower-bound)	0	1
NODE_565_length_4420_cov_17.077663||full	4365	No	NA	8	6	0	High-quality	High-quality	93.79	AAI-based (high-confidence)	0	1
NODE_570_length_4393_cov_12.692254||full	4338	No	NA	6	5	0	High-quality	High-quality	96.31	AAI-based (high-confidence)	0	1
NODE_574_length_4384_cov_416.183183||full	4329	No	NA	6	6	0	High-quality	High-quality	90.98	AAI-based (medium-confidence)	0	1
NODE_575_length_4384_cov_370.604990||full	4348	No	NA	8	7	0	High-quality	High-quality	98.08	AAI-based (high-confidence)	0	1
NODE_576_length_4380_cov_8.029364||full	4325	No	NA	6	6	0	High-quality	High-quality	95.5	AAI-based (high-confidence)	0	1
NODE_578_length_4372_cov_19.071114||full	4317	No	NA	7	7	0	High-quality	High-quality	94.8	AAI-based (high-confidence)	0	1
NODE_579_length_4365_cov_21055.954524||full	4310	No	NA	6	5	0	High-quality	High-quality	96.64	AAI-based (high-confidence)	0	1
NODE_581_length_4360_cov_218.378862||full	4305	No	NA	5	5	0	High-quality	High-quality	94.78	AAI-based (high-confidence)	0	1
NODE_584_length_4351_cov_52.111965||full	4296	No	NA	5	4	0	High-quality	High-quality	92.09	AAI-based (high-confidence)	0	1
NODE_585_length_4345_cov_8.885315||full	4290	No	NA	6	2	0	High-quality	High-quality	94.12	AAI-based (high-confidence)	0	1
NODE_587_length_4339_cov_17.536648||full	4284	No	NA	6	5	0	High-quality	High-quality	99.99	AAI-based (high-confidence)	0	1
NODE_591_length_4331_cov_122.122778||full	4276	No	NA	6	6	0	High-quality	High-quality	93.99	AAI-based (high-confidence)	0	1
NODE_593_length_4325_cov_17.380094||full	4270	No	NA	6	5	0	High-quality	High-quality	91.21	AAI-based (medium-confidence)	0	1
NODE_596_length_4313_cov_75.711837||full	4258	No	NA	7	5	0	High-quality	High-quality	99.44	AAI-based (high-confidence)	0	1
NODE_602_length_4293_cov_54.503303||full	4238	No	NA	7	6	0	High-quality	High-quality	92.33	AAI-based (high-confidence)	0	1
NODE_608_length_4267_cov_128.039411||full	4212	No	NA	8	1	0	Low-quality	Genome-fragment	12.61	HMM-based (lower-bound)	0	1
NODE_609_length_4263_cov_20.471721||full	4208	No	NA	6	6	0	High-quality	High-quality	94.86	AAI-based (high-confidence)	0	1
NODE_611_length_4261_cov_193.253447||full	4206	No	NA	6	6	0	High-quality	High-quality	92.28	AAI-based (high-confidence)	0	1
NODE_615_length_4257_cov_2067.821276||full	4202	No	NA	7	7	0	High-quality	High-quality	95.16	AAI-based (high-confidence)	0	1
NODE_619_length_4253_cov_10.431396||full	4198	No	NA	7	7	0	High-quality	High-quality	90.96	AAI-based (high-confidence)	0	1
NODE_623_length_4246_cov_16.513958||full	4191	No	NA	5	2	0	High-quality	High-quality	94.48	AAI-based (high-confidence)	0	1
NODE_631_length_4224_cov_114.315183||full	4169	No	NA	5	5	0	Medium-quality	Genome-fragment	87.95	AAI-based (high-confidence)	0	1
NODE_632_length_4223_cov_266.639155||full	4168	No	NA	6	6	0	High-quality	High-quality	90.78	AAI-based (high-confidence)	0	1
NODE_636_length_4216_cov_69.285749||full	4161	No	NA	6	5	0	Medium-quality	Genome-fragment	88.62	AAI-based (medium-confidence)	0	1
NODE_655_length_4159_cov_44.239035||full	4104	No	NA	7	7	0	High-quality	High-quality	93.4	AAI-based (high-confidence)	0	1
NODE_661_length_4143_cov_390.714530||full	4122	No	NA	5	5	0	High-quality	High-quality	90.59	AAI-based (high-confidence)	0	1
NODE_662_length_4143_cov_141.437622||full	4122	No	NA	6	6	0	High-quality	High-quality	90.05	AAI-based (high-confidence)	0	1
NODE_664_length_4138_cov_25.876072||full	4083	No	NA	8	1	0	Low-quality	Genome-fragment	12.23	HMM-based (lower-bound)	0	1
NODE_670_length_4118_cov_15.074575||full	4063	No	NA	6	6	0	High-quality	High-quality	93.45	AAI-based (high-confidence)	0	1
NODE_685_length_4095_cov_19.591832||full	4040	No	NA	6	6	0	High-quality	High-quality	93.48	AAI-based (high-confidence)	0	1
NODE_704_length_4039_cov_10.718122||full	3984	No	NA	4	1	0	High-quality	High-quality	95.74	HMM-based (lower-bound)	0	1
NODE_1032_length_3378_cov_52.466446||full	3323	No	NA	6	1	0	High-quality	High-quality	99.21	AAI-based (medium-confidence)	0	1
NODE_1197_length_3107_cov_45.439712||full	3052	No	NA	4	1	0	High-quality	High-quality	93.36	HMM-based (lower-bound)	0	1
NODE_1354_length_2913_cov_51.170399||full	2716	No	NA	3	1	0	Low-quality	Genome-fragment	2.39	HMM-based (lower-bound)	0	1.08
NODE_1462_length_2810_cov_375.173866||full	2755	No	NA	5	1	0	High-quality	High-quality	100	AAI-based (medium-confidence)	0	1
NODE_1510_length_2767_cov_31.549410||full	2712	No	NA	7	1	0	High-quality	High-quality	100	AAI-based (high-confidence)	0	1
NODE_1880_length_2506_cov_163.418605||full	2451	No	NA	3	1	0	High-quality	High-quality	100	AAI-based (medium-confidence)	0	1
NODE_2254_length_2317_cov_40.870911||full	2262	No	NA	2	1	0	Medium-quality	Genome-fragment	54.36	HMM-based (lower-bound)	0	1
NODE_2362_length_2274_cov_24.945471||full	2219	No	NA	2	0	0	High-quality	High-quality	100	AAI-based (medium-confidence)	0	1	no viral genes detected
NODE_2916_length_2099_cov_86.627202||full	2044	No	NA	5	1	0	Low-quality	Genome-fragment	49.12	HMM-based (lower-bound)	0	1
NODE_2967_length_2081_cov_1351.352419||full	2026	No	NA	3	2	0	Medium-quality	Genome-fragment	88.36	AAI-based (medium-confidence)	0	1
NODE_3056_length_2052_cov_125.983475||full	2007	No	NA	2	1	0	High-quality	High-quality	94.24	HMM-based (lower-bound)	0	1
NODE_3212_length_2012_cov_30.586101||full	1967	No	NA	2	1	0	High-quality	High-quality	92.36	HMM-based (lower-bound)	0	1
NODE_3360_length_1971_cov_126.484864||full	1925	No	NA	4	1	0	Low-quality	Genome-fragment	46.26	HMM-based (lower-bound)	0	1
NODE_3409_length_1956_cov_259.614413||full	1901	No	NA	3	0	0	High-quality	High-quality	98.24	AAI-based (medium-confidence)	0	1	no viral genes detected
NODE_3601_length_1900_cov_57.821138||full	1845	No	NA	3	1	0	Medium-quality	Genome-fragment	71.52	HMM-based (lower-bound)	0	1
NODE_4632_length_1653_cov_25.422403||full	1598	No	NA	2	2	0	Low-quality	Genome-fragment	49.63	HMM-based (lower-bound)	0	1
NODE_5624_length_1372_cov_3.573273||full	1317	No	NA	3	0	0	Low-quality	Genome-fragment	0.76	AAI-based (medium-confidence)	0	1	no viral genes detected
NODE_6166_length_1257_cov_359.106489||full	1202	No	NA	1	1	0	Low-quality	Genome-fragment	46.84	AAI-based (medium-confidence)	0	1
NODE_50_length_12791_cov_5.493719||full_1	4440	No	NA	3	2	0	Low-quality	Genome-fragment	7.58	AAI-based (high-confidence)	0	1
NODE_590_length_4334_cov_6.051648||full_1	2776	No	NA	5	1	0	Low-quality	Genome-fragment	4.86	AAI-based (medium-confidence)	0	1
NODE_1108_length_3249_cov_16.813087||full_1	1724	No	NA	4	1	0	Low-quality	Genome-fragment	4.44	AAI-based (high-confidence)	0	1
NODE_2_length_33955_cov_16.651298||full	33955	No	NA	35	4	1	Medium-quality	Genome-fragment	64.35	AAI-based (medium-confidence)	0	1
NODE_6_length_24273_cov_14.190272||full	24273	No	NA	31	5	0	Low-quality	Genome-fragment	38.25	AAI-based (high-confidence)	0	1
NODE_8_length_23656_cov_14.387441||full	23656	No	NA	26	7	0	Low-quality	Genome-fragment	39.15	AAI-based (medium-confidence)	0	1
NODE_10_length_20964_cov_19.240136||full	20964	No	NA	18	4	0	Low-quality	Genome-fragment	33.61	AAI-based (medium-confidence)	0	1
NODE_11_length_20492_cov_8.267358||full	20492	No	NA	15	2	0	Low-quality	Genome-fragment	33.97	AAI-based (medium-confidence)	0	1
NODE_16_length_18480_cov_7.865075||full	18480	No	NA	25	10	0	Medium-quality	Genome-fragment	53.77	AAI-based (medium-confidence)	0	1
NODE_23_length_16646_cov_7.892050||full	16646	No	NA	14	7	0	Low-quality	Genome-fragment	26.78	AAI-based (high-confidence)	0	1
NODE_24_length_16534_cov_6.651435||full	16534	No	NA	32	3	1	Low-quality	Genome-fragment	38.2	AAI-based (medium-confidence)	0	1
NODE_31_length_15020_cov_8.946341||full	15020	No	NA	13	2	1	Low-quality	Genome-fragment	24.08	AAI-based (medium-confidence)	0	1
NODE_43_length_13301_cov_7.563264||full	13301	No	NA	28	7	0	Low-quality	Genome-fragment	12.99	HMM-based (lower-bound)	0	1
NODE_48_length_12856_cov_9.647528||full	12856	No	NA	5	0	0	Low-quality	Genome-fragment	19.97	AAI-based (medium-confidence)	0	1	no viral genes detected
NODE_79_length_10431_cov_6.520239||full	10431	No	NA	7	5	0	Low-quality	Genome-fragment	24.48	AAI-based (high-confidence)	0	1
NODE_91_length_10048_cov_7.253678||full	10048	No	NA	15	4	0	Low-quality	Genome-fragment	16.29	AAI-based (high-confidence)	0	1
NODE_94_length_9928_cov_44.293933||full	9928	No	NA	19	1	0	Low-quality	Genome-fragment	7.28	HMM-based (lower-bound)	0	1
NODE_103_length_9608_cov_7.739035||full	9608	No	NA	10	2	0	Low-quality	Genome-fragment	27.22	AAI-based (high-confidence)	0	1
NODE_105_length_9505_cov_13.266349||full	9505	No	NA	23	1	0	Low-quality	Genome-fragment	8.44	HMM-based (lower-bound)	0	1.01
NODE_148_length_8260_cov_5.250945||full	8260	No	NA	8	5	0	Low-quality	Genome-fragment	13.19	AAI-based (high-confidence)	0	1
NODE_157_length_7959_cov_40.347925||full	7959	No	NA	10	10	0	High-quality	High-quality	100	AAI-based (high-confidence)	0	1.89	high kmer_freq may indicate large duplication; contig >1.5x longer than expected genome length
NODE_174_length_7670_cov_5.668155||full	7670	No	NA	15	1	0	Low-quality	Genome-fragment	7.01	HMM-based (lower-bound)	0	1
NODE_179_length_7625_cov_14.398283||full	7625	No	NA	12	1	1	Low-quality	Genome-fragment	10.04	HMM-based (lower-bound)	0	1
NODE_189_length_7468_cov_4.672197||full	7468	No	NA	8	1	0	Low-quality	Genome-fragment	6.82	AAI-based (medium-confidence)	0	1
NODE_197_length_7301_cov_5.494480||full	7301	No	NA	18	3	0	Low-quality	Genome-fragment	19.9	AAI-based (medium-confidence)	0	1
NODE_205_length_7164_cov_6.991701||full	7164	No	NA	5	1	0	Low-quality	Genome-fragment	12.08	AAI-based (medium-confidence)	0	1
NODE_213_length_7015_cov_3.753161||full	7015	No	NA	12	2	0	Low-quality	Genome-fragment	11.62	AAI-based (high-confidence)	0	1.01
NODE_214_length_7012_cov_17.941067||full	7012	No	NA	17	2	0	Low-quality	Genome-fragment	5.58	HMM-based (lower-bound)	0	1.01
NODE_219_length_6962_cov_8.475315||full	6962	No	NA	11	1	0	Low-quality	Genome-fragment	4.09	HMM-based (lower-bound)	0	1
NODE_225_length_6906_cov_9.083637||full	6906	No	NA	9	5	0	Low-quality	Genome-fragment	11.51	AAI-based (medium-confidence)	0	1
NODE_248_length_6523_cov_3.405071||full	6523	No	NA	6	2	0	Low-quality	Genome-fragment	10.44	AAI-based (high-confidence)	0	1
NODE_250_length_6473_cov_7.619819||full	6473	No	NA	7	3	0	Low-quality	Genome-fragment	10.5	AAI-based (high-confidence)	0	1
NODE_292_length_6055_cov_4.802500||full	6055	No	NA	2	0	0	Low-quality	Genome-fragment	9.55	AAI-based (high-confidence)	0	1	no viral genes detected
NODE_297_length_5967_cov_4.348444||full	5967	No	NA	8	1	0	Low-quality	Genome-fragment	3.4	HMM-based (lower-bound)	0	1
NODE_299_length_5957_cov_2.162318||full	5957	No	NA	8	1	2	Low-quality	Genome-fragment	10.17	AAI-based (high-confidence)	0	1
NODE_320_length_5677_cov_3.834045||full	5677	No	NA	7	1	1	Low-quality	Genome-fragment	17.6	AAI-based (high-confidence)	0	1
NODE_355_length_5349_cov_3.726861||full	5349	No	NA	7	2	0	Low-quality	Genome-fragment	8.97	AAI-based (medium-confidence)	0	1
NODE_389_length_5100_cov_6.856095||full	5100	No	NA	9	1	0	Low-quality	Genome-fragment	2.47	HMM-based (lower-bound)	0	1.01
NODE_422_length_4934_cov_6.274441||full	4934	No	NA	2	1	0	Low-quality	Genome-fragment	8.2	AAI-based (high-confidence)	0	1
NODE_457_length_4742_cov_30.382761||full	4742	No	NA	11	0	0	High-quality	High-quality	100	AAI-based (high-confidence)	0	1	no viral genes detected
NODE_485_length_4634_cov_5.330640||full	4634	No	NA	6	4	0	High-quality	High-quality	100	AAI-based (high-confidence)	0	1
NODE_496_length_4576_cov_17.259898||full	4576	No	NA	10	1	0	High-quality	High-quality	96.71	AAI-based (high-confidence)	0	1
NODE_502_length_4570_cov_61.721373||full	4570	No	NA	6	5	0	High-quality	High-quality	100	AAI-based (high-confidence)	0	1.04
NODE_520_length_4527_cov_5.771691||full	4527	No	NA	11	5	0	Low-quality	Genome-fragment	5.13	HMM-based (lower-bound)	0	1
NODE_524_length_4523_cov_387.630260||full	4523	No	NA	7	6	0	High-quality	High-quality	100	AAI-based (high-confidence)	0	1.02
NODE_526_length_4522_cov_3.559436||full	4522	No	NA	4	1	0	Low-quality	Genome-fragment	7.09	AAI-based (medium-confidence)	0	1.03
NODE_528_length_4506_cov_7.563244||full	4506	No	NA	8	7	0	High-quality	High-quality	100	AAI-based (high-confidence)	0	1
NODE_544_length_4474_cov_2.763747||full	4474	No	NA	4	0	1	Low-quality	Genome-fragment	8.59	AAI-based (medium-confidence)	0	1	no viral genes detected
NODE_557_length_4439_cov_7.617245||full	4439	No	NA	11	1	0	Low-quality	Genome-fragment	3.94	HMM-based (lower-bound)	0	1.01
NODE_592_length_4325_cov_22.818735||full	4325	No	NA	5	2	0	High-quality	High-quality	95.53	AAI-based (medium-confidence)	0	1
NODE_594_length_4320_cov_100.884642||full	4320	No	NA	6	5	0	High-quality	High-quality	93.72	AAI-based (high-confidence)	0	1
NODE_598_length_4310_cov_25.842303||full	4310	No	NA	10	0	0	High-quality	High-quality	92.06	AAI-based (medium-confidence)	0	1	no viral genes detected
NODE_605_length_4282_cov_324.863260||full	4282	No	NA	7	6	0	High-quality	High-quality	97.31	AAI-based (high-confidence)	0	1
NODE_616_length_4257_cov_297.750357||full	4257	No	NA	7	6	0	High-quality	High-quality	97.34	AAI-based (high-confidence)	0	1
NODE_621_length_4250_cov_9.162574||full	4250	No	NA	10	1	0	High-quality	High-quality	90.76	AAI-based (high-confidence)	0	1
NODE_640_length_4198_cov_3.287714||full	4198	No	NA	9	2	0	Low-quality	Genome-fragment	4.66	HMM-based (lower-bound)	0	1
NODE_642_length_4196_cov_8.853900||full	4196	No	NA	9	1	0	Low-quality	Genome-fragment	3.08	HMM-based (lower-bound)	0	1
NODE_663_length_4141_cov_221.245717||full	4141	No	NA	5	5	0	High-quality	High-quality	91.48	AAI-based (high-confidence)	0	1
NODE_675_length_4116_cov_3.580645||full	4116	No	NA	7	2	0	Low-quality	Genome-fragment	6.69	AAI-based (high-confidence)	0	1
NODE_690_length_4079_cov_4.818837||full	4079	No	NA	9	1	0	Low-quality	Genome-fragment	3.73	HMM-based (lower-bound)	0	1
NODE_691_length_4069_cov_77.740409||full	4069	No	NA	5	5	0	Medium-quality	Genome-fragment	88.73	AAI-based (high-confidence)	0	1
NODE_721_length_4013_cov_1765.294846||full	4013	No	NA	7	7	0	Medium-quality	Genome-fragment	88.51	AAI-based (high-confidence)	0	1
NODE_751_length_3952_cov_42.085194||full	3952	No	NA	6	6	0	Medium-quality	Genome-fragment	84.46	AAI-based (high-confidence)	0	1
NODE_752_length_3952_cov_4.534770||full	3952	No	NA	5	4	0	Low-quality	Genome-fragment	6.52	AAI-based (high-confidence)	0	1
NODE_757_length_3929_cov_5.668043||full	3929	No	NA	3	1	0	Low-quality	Genome-fragment	7.57	HMM-based (lower-bound)	0	1
NODE_761_length_3921_cov_4.295654||full	3921	No	NA	11	1	0	Medium-quality	Genome-fragment	83.43	AAI-based (high-confidence)	0	1
NODE_774_length_3879_cov_11733.717050||full	3879	No	NA	5	5	0	Medium-quality	Genome-fragment	85.71	AAI-based (high-confidence)	0	1
NODE_782_length_3855_cov_23.075263||full	3855	No	NA	6	6	0	Medium-quality	Genome-fragment	85.4	AAI-based (high-confidence)	0	1
NODE_791_length_3843_cov_15.413675||full	3843	No	NA	10	1	0	Low-quality	Genome-fragment	6.43	AAI-based (high-confidence)	0	1
NODE_800_length_3812_cov_2.750865||full	3812	No	NA	5	4	0	Medium-quality	Genome-fragment	81.51	AAI-based (high-confidence)	0	1
NODE_803_length_3806_cov_3.594775||full	3806	No	NA	7	0	0	Low-quality	Genome-fragment	7.03	AAI-based (medium-confidence)	0	1	no viral genes detected
NODE_825_length_3763_cov_3.268069||full	3763	No	NA	4	1	0	Low-quality	Genome-fragment	6.1	AAI-based (medium-confidence)	0	1
NODE_832_length_3752_cov_5.137409||full	3752	No	NA	11	4	0	Low-quality	Genome-fragment	5.39	HMM-based (lower-bound)	0	1
NODE_836_length_3746_cov_330.606340||full	3746	No	NA	5	5	0	Medium-quality	Genome-fragment	82.31	AAI-based (high-confidence)	0	1
NODE_841_length_3734_cov_5.079641||full	3734	No	NA	5	2	0	Low-quality	Genome-fragment	6.02	AAI-based (high-confidence)	0	1
NODE_845_length_3728_cov_34.601416||full	3728	No	NA	10	1	0	Medium-quality	Genome-fragment	79.08	AAI-based (high-confidence)	0	1
NODE_853_length_3721_cov_3.849700||full	3721	No	NA	10	4	0	Low-quality	Genome-fragment	6.06	AAI-based (medium-confidence)	0	1
NODE_864_length_3699_cov_2.468167||full	3699	No	NA	4	0	0	Low-quality	Genome-fragment	6.19	AAI-based (high-confidence)	0	1	no viral genes detected
NODE_882_length_3662_cov_7.186859||full	3662	No	NA	7	5	0	Medium-quality	Genome-fragment	83.25	AAI-based (high-confidence)	0	1
NODE_890_length_3649_cov_3.929327||full	3649	No	NA	14	0	0	Low-quality	Genome-fragment	8.97	AAI-based (high-confidence)	0	1	no viral genes detected
NODE_916_length_3598_cov_2.462320||full	3598	No	NA	5	1	0	Low-quality	Genome-fragment	5.59	AAI-based (medium-confidence)	0	1
NODE_917_length_3593_cov_2.407575||full	3593	No	NA	5	2	0	Low-quality	Genome-fragment	5.76	AAI-based (high-confidence)	0	1
NODE_923_length_3582_cov_3.424440||full	3582	No	NA	6	5	0	Medium-quality	Genome-fragment	82.17	AAI-based (high-confidence)	0	1
NODE_942_length_3562_cov_13.086684||full	3562	No	NA	10	1	0	Medium-quality	Genome-fragment	75.95	AAI-based (high-confidence)	0	1
NODE_944_length_3557_cov_183.094232||full	3557	No	NA	4	3	0	Medium-quality	Genome-fragment	75.58	AAI-based (medium-confidence)	0	1
NODE_946_length_3550_cov_101.350501||full	3550	No	NA	4	3	0	Medium-quality	Genome-fragment	78.27	AAI-based (medium-confidence)	0	1
NODE_988_length_3468_cov_2.945209||full	3468	No	NA	7	1	0	Low-quality	Genome-fragment	4.92	AAI-based (medium-confidence)	0	1
NODE_997_length_3450_cov_31.721060||full	3450	No	NA	4	4	0	Medium-quality	Genome-fragment	76.64	AAI-based (high-confidence)	0	1
NODE_1002_length_3443_cov_15.267414||full	3443	No	NA	7	1	0	Low-quality	Genome-fragment	3.06	HMM-based (lower-bound)	0	1
NODE_1013_length_3427_cov_3.343416||full	3427	No	NA	5	1	0	Low-quality	Genome-fragment	5.71	AAI-based (medium-confidence)	0	1
NODE_1016_length_3415_cov_10.084821||full	3415	No	NA	6	3	0	Low-quality	Genome-fragment	5.79	AAI-based (high-confidence)	0	1.01
NODE_1031_length_3379_cov_7.169073||full	3379	No	NA	6	2	0	Low-quality	Genome-fragment	8.36	AAI-based (medium-confidence)	0	1
NODE_1074_length_3312_cov_57.689592||full	3312	No	NA	5	5	0	Medium-quality	Genome-fragment	73.5	AAI-based (high-confidence)	0	1
NODE_1088_length_3284_cov_68.131310||full	3284	No	NA	6	6	0	Medium-quality	Genome-fragment	71.51	AAI-based (medium-confidence)	0	1
NODE_1101_length_3258_cov_3.871371||full	3258	No	NA	6	2	0	Low-quality	Genome-fragment	8.88	AAI-based (high-confidence)	0	1
NODE_1112_length_3244_cov_2.972719||full	3244	No	NA	5	1	0	Low-quality	Genome-fragment	4.9	HMM-based (lower-bound)	0	1
NODE_1130_length_3219_cov_2.562579||full	3219	No	NA	5	4	0	Low-quality	Genome-fragment	5.3	AAI-based (high-confidence)	0	1
NODE_1149_length_3194_cov_4.425613||full	3194	No	NA	3	3	0	High-quality	High-quality	100	AAI-based (medium-confidence)	0	1.01
NODE_1171_length_3151_cov_3.642765||full	3151	No	NA	10	0	0	Low-quality	Genome-fragment	7.7	AAI-based (high-confidence)	0	1	no viral genes detected
NODE_1180_length_3139_cov_3.480220||full	3139	No	NA	5	5	0	Medium-quality	Genome-fragment	67.55	AAI-based (medium-confidence)	0	1
NODE_1185_length_3128_cov_3.842825||full	3128	No	NA	4	3	0	Medium-quality	Genome-fragment	53.4	AAI-based (medium-confidence)	0	1
NODE_1192_length_3113_cov_3.722041||full	3113	No	NA	7	1	0	Low-quality	Genome-fragment	5.58	AAI-based (medium-confidence)	0	1
NODE_1193_length_3113_cov_3.280249||full	3113	No	NA	3	0	0	Low-quality	Genome-fragment	1.95	AAI-based (medium-confidence)	0	1	no viral genes detected
NODE_1233_length_3072_cov_2.384488||full	3072	No	NA	4	1	0	Low-quality	Genome-fragment	5.15	AAI-based (high-confidence)	0	1
NODE_1242_length_3057_cov_7.828115||full	3057	No	NA	7	3	0	Low-quality	Genome-fragment	5.08	AAI-based (high-confidence)	0	1
NODE_1250_length_3045_cov_1.919064||full	3045	No	NA	7	0	0	Low-quality	Genome-fragment	4.57	AAI-based (high-confidence)	0	1	no viral genes detected
NODE_1258_length_3036_cov_163.939953||full	3036	No	NA	4	4	0	Medium-quality	Genome-fragment	67.08	AAI-based (medium-confidence)	0	1
NODE_1259_length_3036_cov_28.038242||full	3036	No	NA	4	4	0	Medium-quality	Genome-fragment	66.38	AAI-based (medium-confidence)	0	1
NODE_1260_length_3036_cov_7.050654||full	3036	No	NA	10	1	0	Medium-quality	Genome-fragment	64.57	AAI-based (medium-confidence)	0	1
NODE_1271_length_3026_cov_2.424100||full	3026	No	NA	9	1	0	Low-quality	Genome-fragment	1.35	HMM-based (lower-bound)	0	1
NODE_1347_length_2923_cov_76.493375||full	2923	No	NA	4	4	0	Medium-quality	Genome-fragment	63.56	AAI-based (medium-confidence)	0	1
NODE_1369_length_2892_cov_4.321466||full	2892	No	NA	4	1	0	Low-quality	Genome-fragment	1.75	AAI-based (high-confidence)	0	1
NODE_1404_length_2858_cov_5.637174||full	2858	No	NA	3	2	0	Medium-quality	Genome-fragment	68.68	HMM-based (lower-bound)	0	1
NODE_1430_length_2836_cov_4.678173||full	2836	No	NA	4	1	0	Medium-quality	Genome-fragment	68.15	HMM-based (lower-bound)	0	1
NODE_1446_length_2820_cov_3.434783||full	2820	No	NA	7	1	0	Low-quality	Genome-fragment	4.51	AAI-based (high-confidence)	0	1.01
NODE_1474_length_2800_cov_34.634973||full	2800	No	NA	5	1	0	Low-quality	Genome-fragment	1.3	HMM-based (lower-bound)	0	1
NODE_1478_length_2796_cov_81.207224||full	2796	No	NA	5	1	0	Low-quality	Genome-fragment	1.52	HMM-based (lower-bound)	0	1.01
NODE_1570_length_2711_cov_2.862952||full	2711	No	NA	7	0	0	Low-quality	Genome-fragment	5.19	AAI-based (high-confidence)	0	1	no viral genes detected
NODE_1580_length_2705_cov_4.890189||full	2705	No	NA	3	2	0	High-quality	High-quality	90.23	AAI-based (medium-confidence)	0	1
NODE_1584_length_2702_cov_392.194182||full	2702	No	NA	4	4	0	Medium-quality	Genome-fragment	59.74	AAI-based (high-confidence)	0	1
NODE_1591_length_2699_cov_4.103631||full	2699	No	NA	10	3	0	Low-quality	Genome-fragment	4.29	AAI-based (medium-confidence)	0	1
NODE_1617_length_2679_cov_10.306402||full	2679	No	NA	3	3	0	Medium-quality	Genome-fragment	60.61	AAI-based (high-confidence)	0	1
NODE_1625_length_2675_cov_2.056870||full	2675	No	NA	3	2	0	Low-quality	Genome-fragment	6.8	AAI-based (high-confidence)	0	1
NODE_1663_length_2642_cov_91.063394||full	2642	No	NA	3	3	0	Medium-quality	Genome-fragment	56.04	AAI-based (high-confidence)	0	1
NODE_1747_length_2587_cov_2.881122||full	2587	No	NA	3	3	0	Low-quality	Genome-fragment	4.24	AAI-based (high-confidence)	0	1
NODE_1837_length_2529_cov_2.178658||full	2529	No	NA	3	1	0	Low-quality	Genome-fragment	3.99	AAI-based (medium-confidence)	0	1
NODE_1845_length_2526_cov_3.810198||full	2526	No	NA	4	3	0	Low-quality	Genome-fragment	39.75	HMM-based (lower-bound)	0	1
NODE_1857_length_2519_cov_2.581575||full	2519	No	NA	4	4	0	Medium-quality	Genome-fragment	54.15	AAI-based (high-confidence)	0	1
NODE_1874_length_2509_cov_5.175632||full	2509	No	NA	3	1	0	Low-quality	Genome-fragment	1.36	HMM-based (lower-bound)	0	1
NODE_1889_length_2501_cov_8.154538||full	2501	No	NA	3	2	0	Low-quality	Genome-fragment	4.18	AAI-based (medium-confidence)	0	1
NODE_1905_length_2492_cov_5.356996||full	2492	No	NA	5	4	0	Medium-quality	Genome-fragment	56.19	AAI-based (high-confidence)	0	1
NODE_1947_length_2470_cov_3.180124||full	2470	No	NA	2	1	0	Low-quality	Genome-fragment	3.03	HMM-based (lower-bound)	0	1
NODE_1956_length_2464_cov_2.414695||full	2464	No	NA	6	1	0	Low-quality	Genome-fragment	3.12	AAI-based (high-confidence)	0	1
NODE_1961_length_2463_cov_2.289452||full	2463	No	NA	3	2	0	Low-quality	Genome-fragment	4.67	AAI-based (medium-confidence)	0	1
NODE_1995_length_2446_cov_4.177750||full	2446	No	NA	3	0	0	Low-quality	Genome-fragment	1.51	AAI-based (high-confidence)	0	1	no viral genes detected
NODE_2014_length_2433_cov_257.110177||full	2433	No	NA	4	3	0	Medium-quality	Genome-fragment	51.71	AAI-based (high-confidence)	0	1
NODE_2043_length_2415_cov_9.538983||full	2415	No	NA	7	2	0	Low-quality	Genome-fragment	1.62	HMM-based (lower-bound)	0	1
NODE_2161_length_2357_cov_2.951781||full	2357	No	NA	6	1	0	Low-quality	Genome-fragment	1.43	HMM-based (lower-bound)	0	1
NODE_2218_length_2333_cov_239.989025||full	2333	No	NA	3	3	0	Medium-quality	Genome-fragment	51.87	AAI-based (high-confidence)	0	1
NODE_2232_length_2326_cov_1449.822985||full	2326	No	NA	3	3	0	Medium-quality	Genome-fragment	52.09	AAI-based (high-confidence)	0	1
NODE_2239_length_2323_cov_2.305115||full	2323	No	NA	4	1	0	Low-quality	Genome-fragment	3.72	AAI-based (medium-confidence)	0	1
NODE_2320_length_2293_cov_4.090706||full	2293	No	NA	5	1	0	Low-quality	Genome-fragment	2.98	HMM-based (lower-bound)	0	1
NODE_2337_length_2287_cov_15.363799||full	2287	No	NA	3	1	0	Low-quality	Genome-fragment	3.94	HMM-based (lower-bound)	0	1
NODE_2366_length_2273_cov_81.701984||full	2273	No	NA	4	4	0	Medium-quality	Genome-fragment	51.39	AAI-based (medium-confidence)	0	1
NODE_2390_length_2264_cov_17.433228||full	2264	No	NA	5	1	0	Low-quality	Genome-fragment	48.44	AAI-based (medium-confidence)	0	1
NODE_2495_length_2228_cov_47.155545||full	2228	No	NA	2	2	0	Low-quality	Genome-fragment	46.36	AAI-based (high-confidence)	0	1
NODE_2591_length_2201_cov_6.440820||full	2201	No	NA	3	3	0	Low-quality	Genome-fragment	3.68	AAI-based (high-confidence)	0	1
NODE_2594_length_2200_cov_10.714685||full	2200	No	NA	6	0	0	Medium-quality	Genome-fragment	86.42	AAI-based (high-confidence)	0	1	no viral genes detected
NODE_2602_length_2199_cov_36.515858||full	2199	No	NA	2	0	0	Low-quality	Genome-fragment	3.65	AAI-based (high-confidence)	0	1	no viral genes detected
NODE_2657_length_2180_cov_195.961412||full	2180	No	NA	3	3	0	Low-quality	Genome-fragment	48.68	AAI-based (high-confidence)	0	1
NODE_2728_length_2157_cov_736.078972||full	2157	No	NA	3	3	0	Low-quality	Genome-fragment	45.09	AAI-based (high-confidence)	0	1
NODE_2764_length_2148_cov_2.602962||full	2148	No	NA	4	0	2	Low-quality	Genome-fragment	2.66	AAI-based (medium-confidence)	0	1	no viral genes detected
NODE_3005_length_2069_cov_8.490566||full	2069	No	NA	2	0	0	Low-quality	Genome-fragment	3.36	AAI-based (medium-confidence)	0	1	no viral genes detected
NODE_3028_length_2062_cov_1.886398||full	2062	No	NA	4	1	0	Low-quality	Genome-fragment	1.14	HMM-based (lower-bound)	0	1
NODE_3033_length_2060_cov_6.977057||full	2060	No	NA	5	1	0	Low-quality	Genome-fragment	5.65	AAI-based (medium-confidence)	0	1
NODE_3040_length_2059_cov_2.153693||full	2059	No	NA	4	3	0	Low-quality	Genome-fragment	3.38	HMM-based (lower-bound)	0	1
NODE_3055_length_2053_cov_29.424925||full	2053	No	NA	3	3	0	Low-quality	Genome-fragment	43.65	AAI-based (high-confidence)	0	1
NODE_3059_length_2051_cov_879.783066||full	2051	No	NA	5	4	0	Low-quality	Genome-fragment	44.35	AAI-based (high-confidence)	0	1
NODE_3091_length_2042_cov_3.552592||full	2042	No	NA	2	0	0	Low-quality	Genome-fragment	3.05	AAI-based (medium-confidence)	0	1	no viral genes detected
NODE_3248_length_2001_cov_3.296506||full	2001	No	NA	6	1	0	Low-quality	Genome-fragment	5.47	AAI-based (medium-confidence)	0	1
NODE_3314_length_1982_cov_128.573430||full	1982	No	NA	3	3	0	Low-quality	Genome-fragment	41.73	AAI-based (high-confidence)	0	1
NODE_3333_length_1977_cov_3.305411||full	1977	No	NA	8	0	0	Low-quality	Genome-fragment	3.42	AAI-based (medium-confidence)	0	1	no viral genes detected
NODE_3344_length_1975_cov_1.874479||full	1975	No	NA	5	2	0	Low-quality	Genome-fragment	3.35	AAI-based (high-confidence)	0	1
NODE_3434_length_1945_cov_1699.022222||full	1945	No	NA	3	3	0	Low-quality	Genome-fragment	41.77	AAI-based (high-confidence)	0	1
NODE_3439_length_1944_cov_276.178931||full	1944	No	NA	3	3	0	Low-quality	Genome-fragment	43.2	AAI-based (high-confidence)	0	1
NODE_3626_length_1894_cov_5.585644||full	1894	No	NA	3	3	0	Low-quality	Genome-fragment	39.8	AAI-based (high-confidence)	0	1
NODE_3633_length_1892_cov_2.321720||full	1892	No	NA	3	3	0	Low-quality	Genome-fragment	39.75	AAI-based (high-confidence)	0	1
NODE_3914_length_1825_cov_9.502260||full	1825	No	NA	2	1	0	Low-quality	Genome-fragment	2.93	AAI-based (high-confidence)	0	1
NODE_4016_length_1801_cov_1.918099||full	1801	No	NA	2	0	2	Low-quality	Genome-fragment	1.55	AAI-based (medium-confidence)	0	1	no viral genes detected
NODE_4240_length_1751_cov_17.739976||full	1751	No	NA	2	2	0	Low-quality	Genome-fragment	37.97	AAI-based (high-confidence)	0	1
NODE_4328_length_1728_cov_3.757322||full	1728	No	NA	5	1	0	Low-quality	Genome-fragment	0.83	HMM-based (lower-bound)	0	1
NODE_4354_length_1721_cov_2.725090||full	1721	No	NA	4	0	0	Low-quality	Genome-fragment	2.79	AAI-based (high-confidence)	0	1	no viral genes detected
NODE_4406_length_1708_cov_1.853600||full	1708	No	NA	7	1	0	Low-quality	Genome-fragment	2.74	AAI-based (high-confidence)	0	1
NODE_4491_length_1685_cov_3.134356||full	1685	No	NA	4	2	0	Low-quality	Genome-fragment	2.87	AAI-based (medium-confidence)	0	1
NODE_4539_length_1672_cov_2.646877||full	1672	No	NA	3	2	0	Low-quality	Genome-fragment	2.94	AAI-based (high-confidence)	0	1
NODE_4601_length_1658_cov_20.547099||full	1658	No	NA	4	3	0	Low-quality	Genome-fragment	37.32	AAI-based (medium-confidence)	0	1
NODE_4608_length_1657_cov_2.538077||full	1657	No	NA	3	1	0	Low-quality	Genome-fragment	1	AAI-based (medium-confidence)	0	1
NODE_4749_length_1614_cov_3.898653||full	1614	No	NA	5	1	0	Low-quality	Genome-fragment	1.5	AAI-based (medium-confidence)	0	1
NODE_4785_length_1604_cov_36.774693||full	1604	No	NA	3	3	0	Low-quality	Genome-fragment	36.34	AAI-based (medium-confidence)	0	1
NODE_4822_length_1595_cov_3.018182||full	1595	No	NA	4	0	0	Low-quality	Genome-fragment	2.28	AAI-based (medium-confidence)	0	1	no viral genes detected
NODE_4854_length_1587_cov_1.584204||full	1587	No	NA	6	2	0	Low-quality	Genome-fragment	2.53	HMM-based (lower-bound)	0	1
NODE_4856_length_1586_cov_4.556499||full	1586	No	NA	5	1	0	Low-quality	Genome-fragment	2.98	AAI-based (medium-confidence)	0	1
NODE_4863_length_1585_cov_2.289542||full	1585	No	NA	3	0	2	Low-quality	Genome-fragment	1.16	AAI-based (medium-confidence)	0	1	no viral genes detected
NODE_4914_length_1568_cov_69.725050||full	1568	No	NA	2	2	0	Low-quality	Genome-fragment	32.62	AAI-based (high-confidence)	0	1
NODE_4916_length_1568_cov_1.905486||full	1568	No	NA	4	1	0	Low-quality	Genome-fragment	3.52	AAI-based (high-confidence)	0	1
NODE_4935_length_1562_cov_170.326476||full	1562	No	NA	3	3	0	Low-quality	Genome-fragment	35.39	AAI-based (medium-confidence)	0	1
NODE_5105_length_1517_cov_1.560192||full	1517	No	NA	5	0	0	Low-quality	Genome-fragment	3.29	AAI-based (medium-confidence)	0	1	no viral genes detected
NODE_5110_length_1516_cov_1.286790||full	1516	No	NA	4	2	0	Low-quality	Genome-fragment	3.06	AAI-based (medium-confidence)	0	1
NODE_5151_length_1505_cov_3.189655||full	1505	No	NA	4	2	0	Low-quality	Genome-fragment	2.93	AAI-based (medium-confidence)	0	1
NODE_5159_length_1502_cov_3.961299||full	1502	No	NA	3	1	0	Low-quality	Genome-fragment	3.29	AAI-based (high-confidence)	0	1
NODE_5175_length_1497_cov_2.144244||full	1497	No	NA	4	0	0	Low-quality	Genome-fragment	0.76	AAI-based (medium-confidence)	0	1	no viral genes detected
NODE_5200_length_1488_cov_2.999302||full	1488	No	NA	5	0	0	Low-quality	Genome-fragment	3.5	AAI-based (high-confidence)	0	1	no viral genes detected
NODE_5305_length_1459_cov_42.420228||full	1459	No	NA	2	2	0	Low-quality	Genome-fragment	25.76	HMM-based (lower-bound)	0	1
NODE_5321_length_1456_cov_12.139186||full	1456	No	NA	4	4	0	Low-quality	Genome-fragment	31.24	AAI-based (medium-confidence)	0	1
NODE_5372_length_1443_cov_27.948847||full	1443	No	NA	3	3	0	Low-quality	Genome-fragment	33.01	AAI-based (high-confidence)	0	1
NODE_5488_length_1405_cov_3.354815||full	1405	No	NA	3	2	0	Low-quality	Genome-fragment	3.08	AAI-based (high-confidence)	0	1
NODE_5577_length_1385_cov_4.839098||full	1385	No	NA	2	1	0	Low-quality	Genome-fragment	28.85	AAI-based (high-confidence)	0	1
NODE_5618_length_1374_cov_2.869598||full	1374	No	NA	4	1	0	Low-quality	Genome-fragment	2.33	AAI-based (high-confidence)	0	1
NODE_5751_length_1344_cov_2.573313||full	1344	No	NA	3	0	0	Low-quality	Genome-fragment	0.66	AAI-based (medium-confidence)	0	1	no viral genes detected
NODE_5923_length_1305_cov_27.600800||full	1305	No	NA	2	2	0	Low-quality	Genome-fragment	28.54	AAI-based (medium-confidence)	0	1
NODE_6018_length_1287_cov_2.561688||full	1287	No	NA	5	0	1	Low-quality	Genome-fragment	0.64	AAI-based (medium-confidence)	0	1	no viral genes detected
NODE_6192_length_1253_cov_2.590985||full	1253	No	NA	3	2	0	Medium-quality	Genome-fragment	53.23	AAI-based (medium-confidence)	0	1
NODE_6237_length_1245_cov_1.774790||full	1245	No	NA	3	0	1	Low-quality	Genome-fragment	1.03	AAI-based (medium-confidence)	0	1	no viral genes detected
NODE_6325_length_1230_cov_2.044255||full	1230	No	NA	4	2	0	Low-quality	Genome-fragment	2.47	AAI-based (medium-confidence)	0	1
NODE_6498_length_1203_cov_1.958188||full	1203	No	NA	3	0	0	Low-quality	Genome-fragment	0.75	AAI-based (medium-confidence)	0	1	no viral genes detected
NODE_6579_length_1192_cov_1.905893||full	1192	No	NA	2	0	0	Low-quality	Genome-fragment	1.93	AAI-based (medium-confidence)	0	1	no viral genes detected
NODE_6687_length_1174_cov_2.066130||full	1174	No	NA	3	0	0	Low-quality	Genome-fragment	2.44	AAI-based (medium-confidence)	0	1	no viral genes detected
NODE_6716_length_1171_cov_2.331541||full	1171	No	NA	5	0	0	Low-quality	Genome-fragment	1.87	AAI-based (high-confidence)	0	1	no viral genes detected
NODE_6733_length_1166_cov_15.927093||full	1166	No	NA	2	2	0	Low-quality	Genome-fragment	26.5	AAI-based (medium-confidence)	0	1
NODE_6784_length_1156_cov_4.973660||full	1156	No	NA	3	1	0	Low-quality	Genome-fragment	2.62	AAI-based (medium-confidence)	0	1
NODE_6826_length_1151_cov_4.909672||full	1151	No	NA	4	1	0	Low-quality	Genome-fragment	2.8	AAI-based (high-confidence)	0	1
NODE_6837_length_1150_cov_1.747945||full	1150	No	NA	5	0	1	Low-quality	Genome-fragment	0.79	AAI-based (medium-confidence)	0	1	no viral genes detected
NODE_6855_length_1147_cov_1.619048||full	1147	No	NA	4	1	0	Low-quality	Genome-fragment	1.8	AAI-based (high-confidence)	0	1
NODE_6875_length_1143_cov_6.260110||full	1143	No	NA	6	0	0	Low-quality	Genome-fragment	1.64	AAI-based (medium-confidence)	0	1	no viral genes detected
NODE_7256_length_1094_cov_1.230029||full	1094	No	NA	3	0	0	Low-quality	Genome-fragment	0.57	AAI-based (medium-confidence)	0	1	no viral genes detected
NODE_7257_length_1093_cov_2.997110||full	1093	No	NA	3	0	0	Low-quality	Genome-fragment	1.75	AAI-based (medium-confidence)	0	1	no viral genes detected
NODE_7261_length_1093_cov_1.430636||full	1093	No	NA	3	1	0	Low-quality	Genome-fragment	2.61	AAI-based (high-confidence)	0	1
NODE_7395_length_1074_cov_2.729146||full	1074	No	NA	3	0	0	Low-quality	Genome-fragment	1.04	AAI-based (medium-confidence)	0	1	no viral genes detected
NODE_7781_length_1030_cov_47.899487||full	1030	No	NA	2	2	0	Low-quality	Genome-fragment	23.95	AAI-based (medium-confidence)	0	1
NODE_7788_length_1030_cov_2.113846||full	1030	No	NA	4	1	0	Low-quality	Genome-fragment	1.7	AAI-based (high-confidence)	0	1
NODE_7828_length_1027_cov_2.471193||full	1027	No	NA	3	1	0	Low-quality	Genome-fragment	0.92	HMM-based (lower-bound)	0	1.01
NODE_7892_length_1018_cov_3.913811||full	1018	No	NA	4	1	0	Low-quality	Genome-fragment	2.78	AAI-based (high-confidence)	0	1
NODE_8029_length_1005_cov_2.116842||full	1005	No	NA	4	0	2	Low-quality	Genome-fragment	0.94	AAI-based (medium-confidence)	0	1	no viral genes detected
NODE_839_length_3737_cov_14.856056||lt2gene	3737	No	NA	1	1	0	Low-quality	Genome-fragment	6	AAI-based (high-confidence)	0	1
NODE_1432_length_2832_cov_2.901692||lt2gene	2832	No	NA	1	1	0	Low-quality	Genome-fragment	4.56	AAI-based (high-confidence)	0	1
NODE_1440_length_2826_cov_4.406351||lt2gene	2826	No	NA	1	1	0	Low-quality	Genome-fragment	4.52	AAI-based (medium-confidence)	0	1
NODE_2141_length_2369_cov_2.569144||lt2gene	2369	No	NA	2	1	0	Low-quality	Genome-fragment	5.48	AAI-based (medium-confidence)	0	1
NODE_2508_length_2224_cov_7.461042||lt2gene	2224	No	NA	2	1	0	Low-quality	Genome-fragment	3.23	HMM-based (lower-bound)	0	1.03
NODE_2746_length_2153_cov_2.596759||lt2gene	2153	No	NA	2	1	0	Low-quality	Genome-fragment	3.24	HMM-based (lower-bound)	0	1
NODE_2766_length_2147_cov_3.538719||lt2gene	2147	No	NA	1	1	0	Low-quality	Genome-fragment	3.56	AAI-based (medium-confidence)	0	1
NODE_2813_length_2132_cov_3.494945||lt2gene	2132	No	NA	2	2	0	Low-quality	Genome-fragment	3.51	AAI-based (high-confidence)	0	1
NODE_4019_length_1799_cov_4001.740826||lt2gene	1799	No	NA	2	2	0	Low-quality	Genome-fragment	39.26	AAI-based (high-confidence)	0	1
NODE_4745_length_1616_cov_1.868033||lt2gene	1616	No	NA	2	1	0	Low-quality	Genome-fragment	1.11	AAI-based (high-confidence)	0	1
NODE_4809_length_1599_cov_2.558938||lt2gene	1599	No	NA	1	0	0	Low-quality	Genome-fragment	2.27	AAI-based (medium-confidence)	0	1	no viral genes detected
NODE_4870_length_1582_cov_1.721676||lt2gene	1582	No	NA	1	1	0	Low-quality	Genome-fragment	2.63	AAI-based (high-confidence)	0	1
NODE_4976_length_1554_cov_149.198132||lt2gene	1554	No	NA	1	1	0	Low-quality	Genome-fragment	32.22	AAI-based (high-confidence)	0	1
NODE_5085_length_1521_cov_2.655525||lt2gene	1521	No	NA	1	1	0	Low-quality	Genome-fragment	2.1	HMM-based (lower-bound)	0	1
NODE_5140_length_1507_cov_2.501377||lt2gene	1507	No	NA	1	1	0	Low-quality	Genome-fragment	1.34	HMM-based (lower-bound)	0	1
NODE_5301_length_1460_cov_105.590036||lt2gene	1460	No	NA	2	2	0	Low-quality	Genome-fragment	32.46	AAI-based (medium-confidence)	0	1
NODE_5334_length_1452_cov_5.088046||lt2gene	1452	No	NA	1	1	0	Low-quality	Genome-fragment	32.01	AAI-based (high-confidence)	0	1
NODE_5429_length_1426_cov_17.474106||lt2gene	1426	No	NA	1	1	0	Low-quality	Genome-fragment	29.73	AAI-based (high-confidence)	0	1
NODE_5499_length_1404_cov_3.939214||lt2gene	1404	No	NA	2	2	0	Low-quality	Genome-fragment	22.84	HMM-based (lower-bound)	0	1
NODE_5513_length_1402_cov_1.685969||lt2gene	1402	No	NA	2	2	0	Low-quality	Genome-fragment	3.03	HMM-based (lower-bound)	0	1
NODE_5530_length_1398_cov_2.252420||lt2gene	1398	No	NA	1	1	0	Low-quality	Genome-fragment	1.93	HMM-based (lower-bound)	0	1
NODE_5741_length_1347_cov_380.140093||lt2gene	1347	No	NA	1	1	0	Low-quality	Genome-fragment	28.05	AAI-based (high-confidence)	0	1
NODE_5850_length_1319_cov_77.564873||lt2gene	1319	No	NA	1	1	0	Low-quality	Genome-fragment	27.94	AAI-based (medium-confidence)	0	1
NODE_5952_length_1299_cov_109.136656||lt2gene	1299	No	NA	1	1	0	Low-quality	Genome-fragment	27.04	AAI-based (high-confidence)	0	1
NODE_6183_length_1255_cov_1.750000||lt2gene	1255	No	NA	2	1	0	Low-quality	Genome-fragment	1.98	AAI-based (medium-confidence)	0	1
NODE_6304_length_1233_cov_1.515280||lt2gene	1233	No	NA	1	1	0	Low-quality	Genome-fragment	1.7	HMM-based (lower-bound)	0	1
NODE_6327_length_1229_cov_5881.989779||lt2gene	1229	No	NA	2	2	0	Low-quality	Genome-fragment	27.12	AAI-based (high-confidence)	0	1
NODE_6328_length_1229_cov_54.879046||lt2gene	1229	No	NA	2	1	0	Low-quality	Genome-fragment	25.59	AAI-based (high-confidence)	0	1
NODE_6405_length_1218_cov_2.062769||lt2gene	1218	No	NA	1	1	0	Low-quality	Genome-fragment	1.68	HMM-based (lower-bound)	0	1
NODE_6431_length_1213_cov_56.712435||lt2gene	1213	No	NA	2	1	0	Low-quality	Genome-fragment	25.26	AAI-based (high-confidence)	0	1
NODE_6824_length_1151_cov_222.359489||lt2gene	1151	No	NA	1	1	0	Low-quality	Genome-fragment	24.03	AAI-based (high-confidence)	0	1
NODE_7019_length_1124_cov_2.524790||lt2gene	1124	No	NA	1	1	0	Low-quality	Genome-fragment	0.65	AAI-based (high-confidence)	0	1
NODE_7065_length_1119_cov_1.760338||lt2gene	1119	No	NA	1	1	0	Low-quality	Genome-fragment	1.84	AAI-based (high-confidence)	0	1
NODE_7195_length_1100_cov_275.227751||lt2gene	1100	No	NA	2	1	0	Low-quality	Genome-fragment	23.21	AAI-based (high-confidence)	0	1
NODE_7218_length_1097_cov_7.736084||lt2gene	1097	No	NA	1	1	0	Low-quality	Genome-fragment	1.51	HMM-based (lower-bound)	0	1
NODE_7298_length_1086_cov_3.261882||lt2gene	1086	No	NA	1	0	0	Low-quality	Genome-fragment	0.67	AAI-based (high-confidence)	0	1	no viral genes detected
NODE_7301_length_1086_cov_2.308438||lt2gene	1086	No	NA	2	1	0	Low-quality	Genome-fragment	1.5	HMM-based (lower-bound)	0	1
NODE_7311_length_1085_cov_1.964078||lt2gene	1085	No	NA	2	1	0	Low-quality	Genome-fragment	0.51	HMM-based (lower-bound)	0	1.01
NODE_7595_length_1052_cov_2.009027||lt2gene	1052	No	NA	1	1	0	Low-quality	Genome-fragment	0.68	AAI-based (high-confidence)	0	1
NODE_7609_length_1050_cov_2.756784||lt2gene	1050	No	NA	2	2	0	Low-quality	Genome-fragment	23.43	AAI-based (medium-confidence)	0	1
NODE_7713_length_1039_cov_2.638211||lt2gene	1039	No	NA	2	1	0	Low-quality	Genome-fragment	2.67	AAI-based (medium-confidence)	0	1
NODE_7799_length_1029_cov_3.244353||lt2gene	1029	No	NA	1	1	0	Low-quality	Genome-fragment	0.46	HMM-based (lower-bound)	0	1
NODE_7917_length_1016_cov_2.516129||lt2gene	1016	No	NA	1	1	0	Low-quality	Genome-fragment	1.71	HMM-based (lower-bound)	0	1
NODE_8021_length_1006_cov_1.509989||lt2gene	1006	No	NA	2	2	0	Low-quality	Genome-fragment	0.92	HMM-based (lower-bound)	0	1
NODE_8052_length_1002_cov_1.730729||lt2gene	1002	No	NA	2	0	0	Low-quality	Genome-fragment	1.56	AAI-based (high-confidence)	0	1	no viral genes detected
NODE_5_length_42971_cov_23.920240||full	42916	No	NA	21	1	0	Low-quality	Genome-fragment	22.78	AAI-based (medium-confidence)	0	1
NODE_57_length_22812_cov_17.639671||full	22757	No	NA	40	3	1	Low-quality	Genome-fragment	19.99	HMM-based (lower-bound)	0	1
NODE_58_length_22801_cov_81.933615||full	15517	No	NA	26	1	0	Low-quality	Genome-fragment	13.78	HMM-based (lower-bound)	0	1
NODE_185_length_13205_cov_45.487985||full	13150	No	NA	23	1	0	Low-quality	Genome-fragment	11.67	HMM-based (lower-bound)	0	1
NODE_202_length_12780_cov_9.977760||full	12725	No	NA	23	1	0	Low-quality	Genome-fragment	11.3	HMM-based (lower-bound)	0	1
NODE_270_length_11108_cov_43.303447||full	11053	No	NA	24	3	0	Low-quality	Genome-fragment	8.49	HMM-based (lower-bound)	0	1
NODE_433_length_8851_cov_58.667576||full	8840	No	NA	12	0	0	Low-quality	Genome-fragment	19.75	AAI-based (high-confidence)	0	2.03	no viral genes detected; high kmer_freq may indicate large duplication; low-confidence DTR
NODE_822_length_6030_cov_195.159498||full	4317	No	NA	6	6	0	High-quality	High-quality	94.17	AAI-based (high-confidence)	0	1
NODE_911_length_5673_cov_366.055358||full	5618	No	NA	8	1	0	High-quality	High-quality	100	AAI-based (medium-confidence)	0	1
NODE_924_length_5614_cov_50.880554||full	5559	No	NA	8	0	0	Medium-quality	Genome-fragment	78.35	AAI-based (medium-confidence)	0	1	no viral genes detected
NODE_939_length_5549_cov_80.507463||full	5494	No	NA	10	2	0	High-quality	High-quality	94.77	AAI-based (medium-confidence)	0	1
NODE_999_length_5363_cov_26.709307||full	5308	No	NA	11	1	0	Low-quality	Genome-fragment	7.62	HMM-based (lower-bound)	0	1
NODE_1106_length_5038_cov_228.991371||full	4983	No	NA	7	2	0	Medium-quality	Genome-fragment	86.66	HMM-based (lower-bound)	0	1
NODE_1195_length_4820_cov_67.455824||full	4765	No	NA	6	6	0	High-quality	High-quality	99.41	AAI-based (medium-confidence)	0	1
NODE_1201_length_4814_cov_13.490859||full	4684	No	NA	14	1	0	High-quality	High-quality	98.98	AAI-based (high-confidence)	0	1
NODE_1227_length_4763_cov_52.863212||full	4708	No	NA	7	5	0	High-quality	High-quality	97.42	AAI-based (high-confidence)	0	1
NODE_1233_length_4754_cov_146.920196||full	4699	No	NA	8	2	0	High-quality	High-quality	100	AAI-based (medium-confidence)	0	1	contig >1.5x longer than expected genome length
NODE_1258_length_4716_cov_204.084531||full	4661	No	NA	5	4	0	High-quality	High-quality	100	AAI-based (medium-confidence)	0	1
NODE_1273_length_4687_cov_23.074914||full	4632	No	NA	6	5	0	High-quality	High-quality	100	AAI-based (high-confidence)	0	1
NODE_1280_length_4676_cov_85.686648||full	4621	No	NA	10	1	0	Low-quality	Genome-fragment	2.94	HMM-based (lower-bound)	0	1
NODE_1307_length_4613_cov_198.893594||full	4558	No	NA	6	5	0	High-quality	High-quality	100	AAI-based (high-confidence)	0	1
NODE_1316_length_4590_cov_30.473870||full	4535	No	NA	12	1	0	Low-quality	Genome-fragment	2.46	HMM-based (lower-bound)	0	1
NODE_1338_length_4561_cov_108.221039||full	4506	No	NA	7	5	0	High-quality	High-quality	98.08	AAI-based (high-confidence)	0	1
NODE_1359_length_4531_cov_50.983021||full	4476	No	NA	6	6	0	High-quality	High-quality	95.07	AAI-based (high-confidence)	0	1
NODE_1413_length_4447_cov_16.408925||full	4392	No	NA	7	5	0	High-quality	High-quality	96.31	AAI-based (high-confidence)	0	1
NODE_1415_length_4442_cov_530.689537||full	4387	No	NA	6	6	0	High-quality	High-quality	95.96	AAI-based (medium-confidence)	0	1
NODE_1422_length_4436_cov_47.071901||full	4381	No	NA	6	4	0	High-quality	High-quality	97.48	AAI-based (medium-confidence)	0	1
NODE_1427_length_4429_cov_14.020119||full	4374	No	NA	8	1	0	Low-quality	Genome-fragment	3.88	HMM-based (lower-bound)	0	1
NODE_1444_length_4398_cov_45.896155||full	4343	No	NA	7	6	0	High-quality	High-quality	94.93	AAI-based (high-confidence)	0	1
NODE_1446_length_4396_cov_164.602856||full	4341	No	NA	6	5	0	High-quality	High-quality	90.42	AAI-based (high-confidence)	0	1
NODE_1471_length_4368_cov_20.757014||full	4313	No	NA	6	5	0	High-quality	High-quality	92.06	AAI-based (medium-confidence)	0	1
NODE_1474_length_4365_cov_19230.907889||full	4310	No	NA	6	5	0	High-quality	High-quality	96.61	AAI-based (high-confidence)	0	1
NODE_1485_length_4356_cov_938.396652||full	4301	No	NA	6	5	0	High-quality	High-quality	96.43	AAI-based (high-confidence)	0	1
NODE_1532_length_4281_cov_30.774018||full	4226	No	NA	5	5	0	Medium-quality	Genome-fragment	89.76	AAI-based (high-confidence)	0	1
NODE_1543_length_4263_cov_36.427044||full	4208	No	NA	8	5	0	Medium-quality	Genome-fragment	89.95	AAI-based (high-confidence)	0	1
NODE_1562_length_4250_cov_370.321335||full	4212	No	NA	7	7	0	High-quality	High-quality	94.12	AAI-based (high-confidence)	0	1
NODE_1566_length_4244_cov_18.096682||full	4189	No	NA	12	1	0	Low-quality	Genome-fragment	6.57	HMM-based (lower-bound)	0	1
NODE_1567_length_4242_cov_34.997850||full	4187	No	NA	6	6	0	High-quality	High-quality	93.38	AAI-based (high-confidence)	0	1
NODE_1611_length_4197_cov_31.521970||full	4150	No	NA	6	6	0	High-quality	High-quality	92.56	AAI-based (high-confidence)	0	1
NODE_1615_length_4190_cov_210.378235||full	4135	No	NA	6	5	0	High-quality	High-quality	91.21	AAI-based (high-confidence)	0	1
NODE_1619_length_4188_cov_895.322042||full	4133	No	NA	7	6	0	Medium-quality	Genome-fragment	89.33	AAI-based (high-confidence)	0	1
NODE_1641_length_4157_cov_212.353974||full	4102	No	NA	6	6	0	High-quality	High-quality	93.18	AAI-based (high-confidence)	0	1
NODE_1647_length_4151_cov_106.784912||full	4096	No	NA	6	6	0	High-quality	High-quality	92.85	AAI-based (high-confidence)	0	1
NODE_1652_length_4138_cov_149.544453||full	4083	No	NA	5	2	0	Medium-quality	Genome-fragment	88.82	AAI-based (medium-confidence)	0	1
NODE_1700_length_4062_cov_2823.096831||full	4007	No	NA	7	6	0	Medium-quality	Genome-fragment	88.16	AAI-based (high-confidence)	0	1
NODE_1859_length_3880_cov_6.255163||full	3825	No	NA	10	1	0	High-quality	High-quality	100	AAI-based (medium-confidence)	0	1
NODE_2197_length_3521_cov_23.497692||full	3466	No	NA	7	1	0	High-quality	High-quality	98.01	AAI-based (high-confidence)	0	1
NODE_2659_length_3112_cov_91.691855||full	3057	No	NA	5	1	0	High-quality	High-quality	100	AAI-based (medium-confidence)	0	1
NODE_3595_length_2571_cov_41.069157||full	2533	No	NA	4	0	0	High-quality	High-quality	99.62	AAI-based (high-confidence)	0	1	no viral genes detected
NODE_3757_length_2497_cov_23.730958||full	2450	No	NA	6	0	0	High-quality	High-quality	96.34	AAI-based (high-confidence)	0	1	no viral genes detected
NODE_5046_length_2099_cov_187.978963||full	2044	No	NA	4	1	0	Low-quality	Genome-fragment	49.12	HMM-based (lower-bound)	0	1
NODE_5094_length_2085_cov_224.216256||full	2030	No	NA	3	1	0	High-quality	High-quality	92.98	AAI-based (high-confidence)	0	1
NODE_5999_length_1894_cov_665.418706||full	1839	No	NA	4	2	0	Low-quality	Genome-fragment	44.19	HMM-based (lower-bound)	0	1
NODE_6962_length_1736_cov_333.582391||full	1681	No	NA	3	2	0	Low-quality	Genome-fragment	40.4	HMM-based (lower-bound)	0	1
NODE_657_length_6898_cov_5.368260||full_1	5576	No	NA	5	3	0	Low-quality	Genome-fragment	7.25	HMM-based (lower-bound)	0	1
NODE_1144_length_4935_cov_9.689139||full_1	3188	No	NA	5	2	0	Low-quality	Genome-fragment	5.58	AAI-based (high-confidence)	0	1
NODE_11_length_38526_cov_17.029555||full	38526	No	NA	38	12	0	Medium-quality	Genome-fragment	63.38	AAI-based (medium-confidence)	0	1
NODE_39_length_26176_cov_15.228667||full	26176	No	NA	27	4	0	Low-quality	Genome-fragment	14.4	AAI-based (medium-confidence)	0	1
NODE_43_length_25630_cov_8.114643||full	25630	No	NA	36	6	0	Low-quality	Genome-fragment	41.9	AAI-based (high-confidence)	0	1
NODE_47_length_24310_cov_9.203381||full	24310	No	NA	29	2	1	Low-quality	Genome-fragment	10.36	HMM-based (lower-bound)	0	1
NODE_50_length_23710_cov_15.298837||full	23710	No	NA	26	3	0	Low-quality	Genome-fragment	39.07	AAI-based (medium-confidence)	0	1
NODE_54_length_23086_cov_13.460293||full	23086	No	NA	22	3	0	Low-quality	Genome-fragment	37.34	AAI-based (high-confidence)	0	1.01
NODE_59_length_22740_cov_9.148556||full	22740	No	NA	42	2	3	Low-quality	Genome-fragment	12.53	AAI-based (medium-confidence)	0	1
NODE_68_length_21815_cov_9.915395||full	21815	No	NA	32	12	0	Medium-quality	Genome-fragment	55.42	AAI-based (medium-confidence)	0	1
NODE_71_length_21146_cov_11.307762||full	21146	No	NA	20	1	1	Low-quality	Genome-fragment	30.55	AAI-based (medium-confidence)	0	1
NODE_72_length_21144_cov_12.459813||full	21144	No	NA	21	1	1	Low-quality	Genome-fragment	14.16	AAI-based (medium-confidence)	0	1
NODE_78_length_20543_cov_8.836929||full	20543	No	NA	34	1	0	Low-quality	Genome-fragment	14.48	HMM-based (lower-bound)	0	1
NODE_90_length_19250_cov_16.748789||full	19250	No	NA	29	2	0	Low-quality	Genome-fragment	27.62	HMM-based (lower-bound)	0	1
NODE_104_length_18023_cov_23.477794||full	18023	No	NA	27	8	0	Low-quality	Genome-fragment	29.61	AAI-based (high-confidence)	0	1
NODE_114_length_17486_cov_7.932993||full	17486	No	NA	16	6	0	Low-quality	Genome-fragment	28.54	AAI-based (high-confidence)	0	1
NODE_124_length_16725_cov_8.570006||full	16725	No	NA	31	3	1	Low-quality	Genome-fragment	8.13	HMM-based (lower-bound)	0	1
NODE_134_length_16159_cov_7.505154||full	16159	No	NA	20	2	1	Low-quality	Genome-fragment	9.12	AAI-based (medium-confidence)	0	1
NODE_158_length_14627_cov_6.855819||full	14627	No	NA	18	0	2	Low-quality	Genome-fragment	7.96	AAI-based (medium-confidence)	0	1	no viral genes detected
NODE_183_length_13333_cov_10.600919||full	13333	No	NA	14	2	1	Low-quality	Genome-fragment	21.34	AAI-based (high-confidence)	0	1
NODE_194_length_13008_cov_8.009419||full	13008	No	NA	18	6	0	Low-quality	Genome-fragment	21.08	AAI-based (high-confidence)	0	1
NODE_208_length_12573_cov_6.670075||full	12573	No	NA	27	2	0	Low-quality	Genome-fragment	5.83	HMM-based (lower-bound)	0	1
NODE_219_length_12313_cov_12.094958||full	12313	No	NA	21	9	0	Low-quality	Genome-fragment	12.88	HMM-based (lower-bound)	0	1
NODE_233_length_11982_cov_368.475308||full	11982	No	NA	14	14	0	High-quality	High-quality	98.56	HMM-based (lower-bound)	0	1.51	high kmer_freq may indicate large duplication
NODE_236_length_11883_cov_12.765218||full	11883	No	NA	19	6	0	Low-quality	Genome-fragment	32.11	AAI-based (medium-confidence)	0	1
NODE_238_length_11856_cov_56.194645||full	11856	No	NA	23	1	0	Low-quality	Genome-fragment	7.09	HMM-based (lower-bound)	0	1
NODE_276_length_10959_cov_5.196992||full	10959	No	NA	10	2	0	Low-quality	Genome-fragment	6.01	AAI-based (medium-confidence)	0	1
NODE_302_length_10626_cov_6.976161||full	10626	No	NA	20	2	1	Low-quality	Genome-fragment	12.05	HMM-based (lower-bound)	0	1
NODE_370_length_9466_cov_11.912018||full	9466	No	NA	20	1	0	Low-quality	Genome-fragment	8.4	HMM-based (lower-bound)	0	1
NODE_383_length_9305_cov_7.942162||full	9305	No	NA	10	0	1	Low-quality	Genome-fragment	28.09	AAI-based (medium-confidence)	0	1	no viral genes detected
NODE_390_length_9209_cov_257.546100||full	9209	No	NA	19	1	0	Low-quality	Genome-fragment	8.18	HMM-based (lower-bound)	0	1.01
NODE_391_length_9157_cov_12.309053||full	9157	No	NA	16	2	0	Low-quality	Genome-fragment	18.42	AAI-based (medium-confidence)	0	1
NODE_427_length_8899_cov_5.466870||full	8899	No	NA	14	4	0	Low-quality	Genome-fragment	14.41	AAI-based (medium-confidence)	0	1
NODE_466_length_8566_cov_7.863236||full	8566	No	NA	10	1	0	Low-quality	Genome-fragment	24.32	AAI-based (high-confidence)	0	1
NODE_492_length_8225_cov_4.222277||full	8225	No	NA	9	2	0	Low-quality	Genome-fragment	14.66	AAI-based (medium-confidence)	0	1
NODE_528_length_7888_cov_6.939742||full	7888	No	NA	13	2	0	Low-quality	Genome-fragment	12.81	AAI-based (high-confidence)	0	1
NODE_534_length_7826_cov_4.658860||full	7826	No	NA	9	1	0	Low-quality	Genome-fragment	2.35	HMM-based (lower-bound)	0	1
NODE_538_length_7785_cov_22.747736||full	7785	No	NA	22	1	0	High-quality	High-quality	100	AAI-based (high-confidence)	0	1.02	contig >1.5x longer than expected genome length
NODE_540_length_7784_cov_4.474576||full	7784	No	NA	9	2	0	Low-quality	Genome-fragment	18.27	AAI-based (medium-confidence)	0	1
NODE_555_length_7643_cov_6.341328||full	7643	No	NA	6	1	0	Low-quality	Genome-fragment	12.49	AAI-based (high-confidence)	0	1
NODE_572_length_7514_cov_7.591902||full	7514	No	NA	6	0	3	Low-quality	Genome-fragment	4.13	AAI-based (medium-confidence)	0	1	no viral genes detected
NODE_573_length_7512_cov_6.503420||full	7512	No	NA	10	6	0	Low-quality	Genome-fragment	12.12	AAI-based (high-confidence)	0	1
NODE_578_length_7479_cov_4.303206||full	7479	No	NA	5	2	0	Low-quality	Genome-fragment	8.3	HMM-based (lower-bound)	0	1
NODE_587_length_7388_cov_19.087822||full	7388	No	NA	10	1	0	Low-quality	Genome-fragment	4.69	HMM-based (lower-bound)	0	1
NODE_594_length_7355_cov_5.916575||full	7355	No	NA	5	4	0	Low-quality	Genome-fragment	10.07	HMM-based (lower-bound)	0	1
NODE_617_length_7193_cov_5.114598||full	7193	No	NA	8	3	0	Low-quality	Genome-fragment	11.21	AAI-based (high-confidence)	0	1
NODE_630_length_7071_cov_3.805160||full	7071	No	NA	11	1	0	Low-quality	Genome-fragment	4.53	AAI-based (medium-confidence)	0	1
NODE_660_length_6864_cov_21.599794||full	6864	No	NA	5	1	0	Low-quality	Genome-fragment	10.95	AAI-based (medium-confidence)	0	1
NODE_673_length_6765_cov_5.014456||full	6765	No	NA	6	2	0	Low-quality	Genome-fragment	11.06	AAI-based (medium-confidence)	0	1.01
NODE_690_length_6682_cov_9.097329||full	6682	No	NA	7	2	0	Low-quality	Genome-fragment	10.86	AAI-based (medium-confidence)	0	1
NODE_703_length_6616_cov_9.584057||full	6616	No	NA	7	4	0	Low-quality	Genome-fragment	10.71	AAI-based (high-confidence)	0	1
NODE_705_length_6603_cov_24.905009||full	6603	No	NA	14	1	0	Low-quality	Genome-fragment	5.86	HMM-based (lower-bound)	0	1
NODE_712_length_6581_cov_12.998927||full	6581	No	NA	19	4	0	Low-quality	Genome-fragment	17	AAI-based (high-confidence)	0	1
NODE_721_length_6525_cov_7.568624||full	6525	No	NA	16	2	0	Low-quality	Genome-fragment	3.08	HMM-based (lower-bound)	0	1
NODE_722_length_6517_cov_6.486691||full	6517	No	NA	5	1	0	Low-quality	Genome-fragment	3.34	AAI-based (high-confidence)	0	1
NODE_780_length_6221_cov_10.484431||full	6221	No	NA	11	1	0	Low-quality	Genome-fragment	3.95	HMM-based (lower-bound)	0	1
NODE_788_length_6175_cov_7.346242||full	6175	No	NA	8	0	0	Low-quality	Genome-fragment	9.73	AAI-based (high-confidence)	0	1	no viral genes detected
NODE_792_length_6149_cov_8.725468||full	6149	No	NA	6	1	0	Low-quality	Genome-fragment	9.78	AAI-based (high-confidence)	0	1
NODE_806_length_6089_cov_4.500994||full	6089	No	NA	5	1	0	Low-quality	Genome-fragment	10.05	AAI-based (medium-confidence)	0	1
NODE_841_length_5931_cov_6.585602||full	5931	No	NA	10	1	0	Low-quality	Genome-fragment	10.23	AAI-based (medium-confidence)	0	1
NODE_848_length_5889_cov_5.983373||full	5889	No	NA	21	4	0	Low-quality	Genome-fragment	14.65	AAI-based (high-confidence)	0	1
NODE_860_length_5841_cov_7.882821||full	5841	No	NA	5	3	0	Low-quality	Genome-fragment	9.86	AAI-based (medium-confidence)	0	1
NODE_885_length_5756_cov_8.613226||full	5756	No	NA	3	0	0	Low-quality	Genome-fragment	8.74	AAI-based (medium-confidence)	0	1	no viral genes detected
NODE_890_length_5744_cov_5.238706||full	5744	No	NA	11	2	0	Low-quality	Genome-fragment	9.31	AAI-based (high-confidence)	0	1
NODE_895_length_5730_cov_5.288282||full	5730	No	NA	6	1	0	Low-quality	Genome-fragment	12.68	AAI-based (high-confidence)	0	1
NODE_967_length_5468_cov_5.151487||full	5468	No	NA	4	1	0	Low-quality	Genome-fragment	8.31	AAI-based (high-confidence)	0	1
[truncated: 858 more rows]

## Sheet: Table S4
Protein	Scaffold	AMG KO	AMG KO name	Pfam	Pfam name
[truncated: 85 more rows]

## Sheet: Table S5
KEGG Entry	Metabolism	Pathway	Total AMGs	Present AMG KOs
[truncated: 36 more rows]

## Sheet: Table S6 (VS2)
Query (Gene ids)	Hit (Subject description)	Annotation
[truncated: 36,985 more rows]

[truncated: 3 more sheets: Table S7 (Rep), Table S8 (VP1), cr21 combined quality_summary n]
